# Supplementary material for: Development of a longevous two-species biophotovoltaics with constrained electron flow
Source: Nat Commun. 2019 Sep 19;10:4282. doi: 10.1038/s41467-019-12190-w (PMC6753107; doi:10.1038/s41467-019-12190-w)
Supplement: Supplementary file 5 — Supplementary Data 1 [file 41467_2019_12190_MOESM5_ESM.xlsx]

## Sheet: Suppl Data 1
Supplementary Data 1. The performance of previously demonstrated BPV devices using living microorganisms.
No.	Year	Device name	Photosynthetic microorganism	Exogenous mediator	Anode material	Anode area (cm2)	Status of photosynthetic microorganism	Maximum current density (mA/m2)	Maximum power density (mW/m2)	Total power output per device (μW)	Longevity	Average power density of long-term operation (mW/m2)	Reference
1	2019	Biophotovoltaics	Synechococcus elongatus UTEX 2973	Mediator-less	Carbon cloth	6.25	Suspension	1400	150	93.75	Over 40 days	135	This study
2	2018	Biophotovoltaics	Synechocystis sp. PCC 6803	Potassium ferricyanide	51% In, 32.5% Bi, 16.5% In	0.0008	Suspension	3250	300	0.024	n.a.	n.a.	Saar KL, et al (2018), Nature Energy, 3:75-81
3	2018	Biophotovoltaics	Synechocystis sp. PCC 6803-mutant	Potassium ferricyanide	51% In, 32.5% Bi, 16.5% In	0.0008	Suspension	5625	500	0.04	n.a.	n.a.	Saar KL, et al (2018), Nature Energy, 3:75-81
4	2018	Biophotoelectrochemical cell	Synechocystis sp. PCC 6803	Mediator-less	Graphite	2.54	Biofilm	360±40	n.a.	n.a.	1~2 hours	n.a.	Saper G, et al (2018), Nature Communications, 9:2168
5	2018	Biophotovoltaics	Synechocystis sp. PCC 6803	Mediator-less	Microporous indium-tin-oxide	1	Biofilm	11.5	n.a.	n.a.	n.a.	n.a.	Wenzel T, et al (2018), Nature Communications, 9:1299
6	2018	Biophotovoltaics	Algae and cyanobacteria	Ferrocene cored polyamidoamine dendrimer, potassium ferricyanide and p-benzoquinone	Graphite rods	n.a.	Biofilm	20.4 (Eapp=+0.35 V)	n.a.	n.a.	n.a.	n.a.	Cevik E, et al (2018), Electrochimica Acta, 291:41-48
7	2018	Biophotovoltaics	Synechococcus elongatus (UMACC 105)	Mediator-less	Reduced graphene oxide (rGO) coated glass	12.25	Biofilm	4.2	0.538	0.66	n.a.	n.a.	Ng FL, et al (2018), Journal of Applied Phycology, 30(6):2981-2988
8	2018	Biophotovoltaics	Synechococcus elongatus (UMACC 105)	Mediator-less	ITO coated glass	12.25	Biofilm	2.9	0.32	0.39	n.a.	n.a.	Ng FL, et al (2018), Journal of Applied Phycology, 30(6):2981-2988
9	2018	Biophotovoltaics	Chlorella vulgaris	Mediator-less	Titanium oxide (TiO2)/reduced graphene oxide (rGO) modified carbon cloth	1	Suspension	654	34.66	3.5	6 days	n.a.	Senthilkumar N, et al (2018), Applied Physics a-Materials Science & Processing, 124(11):769
10	2018	Photosynthetic microbial fuel cell	Chlamydomonas reinhardtii ΔpetA mutant	2,6-dichlorobenzoquinone (2,6-DCBQ)	Carbon gauze	1	Suspension	640 (Eapp=+0.65 V vs Ag/AgCl)	n.a.	n.a.	n.a.	n.a.	Longatte G, et al (2018), Chemical Science, 9(43):8271-8281
11	2017	Biophotovoltaics	Synechocystis sp. PCC 6803	Mediator-less	Carbon nanotubes	1.36	Biofilm	4	0.38	0.05	4 days	0.01	Sawa M, et al (2017), Nature Communications, 8:1327
12	2017	Biophotovoltaics	Chlorella sp. UMACC 313	Mediator-less	ITO coated glass	12.25	Biofilm	5.3	0.289	0.35	12 days	0.16	Ng FL, et al (2017), Scientific Reports, 7:16237
13	2017	Micro biological solar cell	Synechocystis sp. PCC 6803	Mediator-less	3-D Poly(3,4-ethylenedioxythiophene) : polystyrene sulfonate (PEDOT : PSS ) coated carbon cloth	0.385	Biofilm	2270	438	16.8	20 days	120	Liu L, et al (2017), Lab on a Chip, 17(22):3817-3825
14	2017	Biophotovoltaics	Chroococcales (CAWBG64)	[Os-(bpy)PVI], p-benzoquinone	Graphite electrode	0.0731	Biofilm	472 (Eapp=+0.4 V vs Ag/AgCl)	n.a.	n.a.	n.a.	n.a.	Hasan K, et al (2017), Chemelectrochem, 4(2):412-417
15	2017	Biophotovoltaics	Chlamydomonas reinhardtii	2,6-dimethyl-p-benzoquinone (DMBQ)	Vitreous carbon foam	0.25 cm3	Suspension	10~100	n.a.	n.a.	n.a.	n.a.	Fu HY, et al (2017), Nature Communications, 8:15274
16	2017	Micro-sized biological solar cell	Synechocystis sp. PCC 6803	Mediator-less	Carbon cloth	n.a.	Biofilm	80	n.a.	n.a.	13 days	n.a.	Liu L, et al (2017), Journal of Power Sources, 348:138-144
17	2016	Photo-bioelectrochemical fuel cell	Engineered Synechococcus elongatus PCC 7942	Mediator-less	Multi-walled carbon nanotubes modified carbon paper	0.0254	Biofilm	9.5	2.2	0.006	n.a.	n.a.	Sekar N, et al (2016), Biotechnology and Bioengineering, 113(3):675-679
18	2016	Biophotovoltaics	Synechocystis sp. PCC 6803	Mediator-less	Graphite/polytetrafluoroethylene (PTFE) modified carbon cloth	0.385	Biofilm	400	27	1.04	5 days	5	Wei X, et al (2016), IEEE:1613-1615
19	2016	Microfluidic bio-solar panel	Synechocystis sp. PCC 6803	Mediator-less	Carbon cloth	n.a.	Biofilm	n.a.	8	n.a.	n.a.	n.a.	Wei XJ, et al (2016), Sensors and Actuators B-Chemical, 228:151-155
20	2016	Biophotovoltaics	Chlamydomonas reinhardtii	Potassium ferricyanide	ITO coated polyethylene terephthalate	15.2	Suspension	n.a.	n.a.	n.a.	n.a.	n.a.	Anderson A, et al (2016), Plant Biotechnology Journal, 14(1):22-28
21	2016	Biophotoelectrochemical cell	Spinach thylakoids	Potassium ferricyanide	FTO coated glass	1.08	Settle onto the anode	5000 (Eapp=+0.5 V vs Ag/AgCl)	2500 (≥0.8 V bias provided by a Si PV)	270 (≥0.8 V bias provided by a Si PV)	20 min	n.a.	Pinhassi RI, et al (2016), Nature Communications, 7:12552
22	2015	Microfluidic biophotovoltaic (µBPV)	Synechocystis sp. PCC 6803	Mediator-less	InSnBi alloy	0.0003	Biofilm	4000	105	0.003	n.a.	n.a.	Bombelli P, et al (2015), Advanced Energy Materials, 5(2):1401299
23	2015	Microsized bio-solar cells	Synechocystis sp. PCC 6803	Mediator-less	Graphite	n.a.	Biofilm	6	0.9	n.a.	3 days	0.6	Lee H, et al (2015), Lab on a Chip, 15(2):391-398
24	2015	Biophotovoltaics	Paulschulzia pseudovolvox	Mediator-less	Graphite	0.0731	Biofilm	0.2 (Eapp=+0.35 V vs Ag/AgCl)	n.a.	n.a.	n.a.	n.a.	Hasan K, et al (2015), Advanced Energy Materials, 5(22):1501100
25	2015	Biophotovoltaics	Paulschulzia pseudovolvox	Mediator-less	Os-polymer modified graphite	0.0731	Biofilm	4.4 (Eapp=+0.35 V vs Ag/AgCl)	n.a.	n.a.	n.a.	n.a.	Hasan K, et al (2015), Advanced Energy Materials, 5(22):1501100
26	2015	Biophotovoltaics	Paulschulzia pseudovolvox	Benzoquinone	Os-polymer modified graphite	0.0731	Biofilm	69.7 (Eapp=+0.35 V vs Ag/AgCl)	n.a.	n.a.	n.a.	n.a.	Hasan K, et al (2015), Advanced Energy Materials, 5(22):1501100
27	2014	Photo-bioelectrochemical cell	Nostoc sp. ATCC 27893	Mediator-less	Carbon paper + carbon nanotube (CNT)	0.0254	Biofilm	240	35	0.089	10 days	n.a.	Sekar N, et al (2014), Physical Chemistry Chemical Physics, 16(17):7862-7871
28	2014	Photo-bioelectrochemical cell	Nostoc sp. ATCC 27893	1,4-benzoquinone	Carbon paper + carbon nanotube (CNT)	0.0254	Biofilm	2330	100	0.254	n.a.	n.a.	Sekar N, et al (2014), Physical Chemistry Chemical Physics, 16(17):7862-7871
29	2014	Photosynthetic-plasmonic-voltaic cell	Synechococcus bacillaris (CCAP WH5701)	Mediator-less	Gold	2.25	Immobilised single cell	0.2	0.012	0.003	n.a.	n.a.	Samsonoff N, et al (2014), Applied Physics Letters, 104(4):043704
30	2014	Biophotovoltaics	Synechococcus elongatus (UMACC 105)	Mediator-less	ITO coated glass	12.25	Biofilm	3	0.31	0.38	n.a.	n.a.	Ng FL, et al (2014), PLoS One, 9(5):e97643
31	2014	Microsized microbial solar cell	Synechocystis sp. PCC 6803	Mediator-less	Gold	0.28	Biofilm	n.a.	0.07	0.002	n.a.	n.a.	Yoon S, et al (2014), IEEE nanotechnology magazine, 8(1):24-29
32	2014	Photosynthetic microbial fuel cell	Paulschulzia pseudovolvox	Mediator-less	Carbon paint with polypyrrole	14	Biofilm	n.a.	6.2	8.7	n.a.	n.a.	Luimstra VM, et al (2014), Journal of Applied Phycology, 26(1):15-23
33	2014	Biophotovoltaics	Synechocystis sp. PCC 6803	Mediator-less	Carbon cloth	3	Biofilm	3 (Eapp=+0.237 V vs SHE)	n.a.	n.a.	n.a.	n.a.	Cereda A, et al (2014), PLoS One, 9(3):e91484
34	2014	n.a.	Chlorella vulgaris	Potassium ferricyanide	Fluorine doped tin oxide (FTO) coated glass	1.33	Suspension	n.a.	n.a.	n.a.	n.a.	n.a.	Thorne RJ, et al (2014), Physical Chemistry Chemical Physics, 16(12):5810-5816
35	2014	Biophotovoltaics	Chlorella sp. (UMACC 313)	Mediator-less	Reduced graphene oxide (rGO) coated glass	12.25	Biofilm	2	0.273	0.33	n.a.	n.a.	Ng FL, et al (2014), Scientific Reports, 4:7562
36	2013	Biophotovoltaics	Synechocystis sp. PCC 6803 triple terminal oxidase mutant	Potassium ferricyanide	ITO coated polyethylene terephthalate	12.56	Suspension	5.04	0.183	0.23	n.a.	n.a.	Bradley RW, et al (2013), Physical Chemistry Chemical Physics, 15(32):13611-13618
37	2013	Photosynthetic microbial fuel cell	Arthrospira maxima	Mediator-less	ITO coated glass	4	Biofilm	0.337	0.0248	0.01	8 days	0.01	Inglesby AE, et al (2013), Physical Chemistry Chemical Physics, 15(18):6903-6911
38	2013	Photo microbial fuel cell	Chlamydomonas reinhardtii transformation F5	Mediator-less	Pre-treated graphite	n.a.	Suspension	n.a.	12.95	n.a.	n.a.	n.a.	Lan JCW, et al (2013), Biochemical Engineering Journal, 78:39-43
39	2013	Photosynthetic microbial fuel cell	Spirulina platensis	Mediator-less	Gold mesh	21	Biofilm	170	10	21	3 days	n.a.	Lin CC, et al (2013), Bioresource Technology, 135:640-643
40	2013	Photo-bioelectrocatalytic fuel cell	Mixed photosynthetic algal consortia	Mediator-less	Graphite plate	70	Suspension	0.25	0.0036	0.025	10 days	n.a.	Subhash GV, et al (2013), Bioresource Technology, 136:644-653
41	2012	Photosynthetic microbial fuel cell	Synechocystis sp. PCC 6803	Mediator-less	Carbon fiber	15	Biofilm	n.a.	0.27	0.4	1 day	0.27	Madiraju KS, et al (2012), Bioresource Technology, 110:214-218
42	2012	Photo microbial fuel cell	Chlamydomonas reinhardtii transformation F5	Mediator-less	Pre-treated graphite	n.a.	Suspension	n.a.	0.82	n.a.	n.a.	n.a.	Raman K, et al (2012), Applied Energy, 100:100-105
43	2012	Biophotovoltaics	Pseudanabaena limnetica	Mediator-less	ITO coated polyethylene terephthalate	20	Biofilm	0.4	0.024	0.048	n.a.	n.a.	Bombelli P, et al (2012), Physical Chemistry Chemical Physics, 14(35):12221-12229
44	2012	Biophotovoltaics	Pseudanabaena limnetica	Mediator-less	Stainless steel	20	Biofilm	0.17	0.005	0.01	n.a.	n.a.	Bombelli P, et al (2012), Physical Chemistry Chemical Physics, 14(35):12221-12229
45	2012	Biophotovoltaics	Pseudanabaena limnetica	Mediator-less	Glass coated with a conductive polymer	20	Biofilm	0.12	0.003	0.006	n.a.	n.a.	Bombelli P, et al (2012), Physical Chemistry Chemical Physics, 14(35):12221-12229
46	2012	Biophotovoltaics	Pseudanabaena limnetica	Mediator-less	Carbon paper	20	Biofilm	0.07	0.002	0.004	n.a.	n.a.	Bombelli P, et al (2012), Physical Chemistry Chemical Physics, 14(35):12221-12229
47	2011	Biophotovoltaics	Synechococcus sp. WH 5701	Mediator-less	ITO coated polyethylene terephthalate	12.56	Biofilm	93	10.3	12.9	n.a.	n.a.	McCormick AJ, et al (2011), Energy & Environmental Science, 4(11):4699-4709
48	2011	Biophotovoltaics	Synechocystis sp. PCC 6803	Mediator-less	ITO coated polyethylene terephthalate	12.56	Biofilm	1.2	0.11	0.14	n.a.	n.a.	McCormick AJ, et al (2011), Energy & Environmental Science, 4(11):4699-4709
49	2011	Biophotovoltaics	Chlorella vulgaris	Mediator-less	ITO coated polyethylene terephthalate	12.56	Biofilm	7.5	0.45	0.57	n.a.	n.a.	McCormick AJ, et al (2011), Energy & Environmental Science, 4(11):4699-4709
50	2011	Biophotovoltaics	Dunaliella tertiolecta	Mediator-less	ITO coated polyethylene terephthalate	12.56	Biofilm	70	7	8.8	n.a.	n.a.	McCormick AJ, et al (2011), Energy & Environmental Science, 4(11):4699-4709
51	2011	Biophotovoltaics	Synechococcus sp. WH 5701	Mediator-less	ITO coated polyethylene terephthalate	110.25	Biofilm	n.a.	0.05	0.55	32 days	0.02	McCormick AJ, et al (2011), Energy & Environmental Science, 4(11):4699-4709
52	2011	Biophotovoltaics	Synechocystis sp. PCC 6803	Potassium ferricyanide	ITO coated polyethylene terephthalate	0.8	Suspension	n.a.	1.2	0.096	n.a.	n.a.	Bombelli P, et al (2011), Energy & Environmental Science, 4(11):4690-4698
53	2011	Photo-microbial fuel cell	Chlorella vulgaris	Potassium ferricyanide	Fluorine doped tin oxide (FTO) coated glass	2.3	Biofilm	130	24	5.5	n.a.	n.a.	Thorne R, et al (2011), Journal of Materials Chemistry, 21(44):18055-18060
54	2011	n.a.	Lyngbya sp. (CCMP2520) and Nostoc sp. (CCMP2511)	Mediator-less	Nanostructured fibrillar polypyrrole coated C fiber	9.6	Biofilm	n.a.	n.a.	n.a.	n.a.	n.a.	Pisciotta JM, et al (2011), Applied Microbiology and Biotechnology, 91(2):377-385
55	2011	Photoelectrochemical cell	Synechocystis PCC 6714	Vitamin K3	Carbon cloth	40	Suspension	77.5	24	96	n.a.	n.a.	Xie XH, et al (2011), Journal of Chemical Technology and Biotechnology, 86(1):109-114
56	2010	n.a.	Chlamydomonas reinhardtii mutant	Mediator-less	Au nanoelectrode	n.a.	Immobilised single cell	6000	n.a.	n.a.	n.a.	n.a.	Ryu W, et al (2010), Nano Letters, 10(4):1137-1143
57	2010	n.a.	Mixed photosynthetic biofilm consortium	Mediator-less	Carbon paint coated with nanostructured polypyrrole	9.6	Biofilm	120	5.9	5.66	n.a.	n.a.	Pisciotta JM, et al (2010), PLoS One, 5(5):e10821
58	2010	Photosynthetic microbial cell	Spirulina platensis	Mediator-less	Pt	0.25	Biofilm	85	6.5	0.16	n.a.	n.a.	Fu CC, et al (2010), Biochemical Engineering Journal, 52(2-3):175-180
59	2010	Photosynthetic microbial fuel cell	Mixed photosynthetic consortia	Mediator-less	Nanostructured fibrillar polypyrrole coated C fiber	9.6	Biofilm	110	5.9	5.66	n.a.	n.a.	Zou YJ, et al (2010), Bioelectrochemistry, 79(1):50-56
60	2009	Photosynthetic microbial fuel cell	Mixed photosynthetic consortia	Mediator-less	Polypyrrole-coated carbon paint	9.6	Biofilm	30	1.3	1.25	n.a.	n.a.	Zou YJ, et al (2009), Biotechnology and Bioengineering, 104(5):939-946
61	2009	Photosynthetic microbial fuel cell	Spirulina platensis	Mediator-less	Pt	0.25	Biofilm	28	1.64	0.04	n.a.	n.a.	Fu CC, et al (2009), Bioresource Technology, 100(18):4183-4186
62	2006	Miniature photosynthetic electrochemical cell	Anabaena sp.	Methylene blue	Au	0.51	Suspension	n.a.	0.0004	2e-05	n.a.	n.a.	Chiao M, et al (2006), Journal of Micromechanics and Microengineering, 16(12):2547-2553
								Eapp: Applied potential
