# Supplementary material for: Development of a longevous two-species biophotovoltaics with constrained electron flow
Source: Nat Commun. 2019 Sep 19;10:4282. doi: 10.1038/s41467-019-12190-w (PMC6753107; doi:10.1038/s41467-019-12190-w)
Supplement: Supplementary file 6 — Source Data [file 41467_2019_12190_MOESM6_ESM.xlsx]

## Sheet: Fig. 3a
Voltage (mV)							Fig. 3a	Current density (mA/m2)
	Syn2973-omcS-ldh/S. oneidensis-WT			Syn2973-omcS-ldh/S. oneidensis-ΔnapA					Syn2973-omcS-ldh/S. oneidensis-WT			Syn2973-omcS-ldh/S. oneidensis-ΔnapA
Time/h	1	2	3	1	2	3		Time/h	1	2	3	1	2	3
0	20	18.9	21	89.3	88.6	123.1		0	16	15.12	16.8	71.44	70.88	98.48
2	22.12	20.12	24.02	180.3	177.4	216.9		2	17.696	16.096	19.216	144.24	141.92	173.52
12	23.52	21.42	25.52	415.1	410.5	415		12	18.816	17.136	20.416	332.08	328.4	332
18	24.09	22.09	25.99	379.7	405	402.4		18	19.272	17.672	20.792	303.76	324	321.92
24	23.16	21.36	24.86	381.4	394.3	395.3		24	18.528	17.088	19.888	305.12	315.44	316.24
36	22.68	20.88	24.38	367.2	375.1	384.4		36	18.144	16.704	19.504	293.76	300.08	307.52
42	29.93	28.23	31.53	358.8	365.1	375.3		42	23.944	22.584	25.224	287.04	292.08	300.24
48	27.17	25.47	28.77	355.3	360.3	372.6		48	21.736	20.376	23.016	284.24	288.24	298.08
60	25.19	23.59	26.69	334	341.5	355		60	20.152	18.872	21.352	267.2	273.2	284
66	24.21	22.51	25.81	329.2	335.8	349.4		66	19.368	18.008	20.648	263.36	268.64	279.52
72	22.51	20.91	24.01	319.8	325.3	340.1		72	18.008	16.728	19.208	255.84	260.24	272.08
84	21.9	20.4	23.3	306.6	311.6	326.3		84	17.52	16.32	18.64	245.28	249.28	261.04
96	25.8	24.4	27.1	303.4	307	319.2		96	20.64	19.52	21.68	242.72	245.6	255.36
108	22.54	21.14	23.84	292.8	298.7	305.1		108	18.032	16.912	19.072	234.24	238.96	244.08
114	21.8	20.2	23.3	289.3	299.6	301.8		114	17.44	16.16	18.64	231.44	239.68	241.44
120	19.1	17.8	20.3	282.3	299.2	296.5		120	15.28	14.24	16.24	225.84	239.36	237.2

## Sheet: Fig. 3b
Voltage (mV)																Fig. 3b	Current density (mA/m2)
	without buffer salts			1/20 buffer salts			1/10 buffer salts			1/5 buffer salts			1/2 buffer salts					without buffer salts			1/20 buffer salts			1/10 buffer salts			1/5 buffer salts			1/2 buffer salts
Time/h	1	2	3	1	2	3	1	2	3	1	2	3	1	2	3		Time/h	1	2	3	1	2	3	1	2	3	1	2	3	1	2	3
0	113.6	109.7	105.9	102.7	113.6	91.9	90.1	105.9	97.9	104	88.1	96.1	97.2	93.5	101.1		0	90.88	87.76	84.72	82.16	90.88	73.52	72.08	84.72	78.32	83.2	70.48	76.88	77.76	74.8	80.88
2	191.4	185.5	179.7	180.3	192.3	168.5	164.4	178.1	171.2	173.6	163.8	168.6	152.7	151	154.6		2	153.12	148.4	143.76	144.24	153.84	134.8	131.52	142.48	136.96	138.88	131.04	134.88	122.16	120.8	123.68
12	424.1	420	416.2	406.5	417.4	395.7	388.7	404.3	396.4	395.2	379.7	387.4	319.2	308.4	330.3		12	339.28	336	332.96	325.2	333.92	316.56	310.96	323.44	317.12	316.16	303.76	309.92	255.36	246.72	264.24
18	409.8	403.9	398.1	414	423.9	404.3	406.2	415.9	411	415.9	402.2	409	352.6	340.8	364.5		18	327.84	323.12	318.48	331.2	339.12	323.44	324.96	332.72	328.8	332.72	321.76	327.2	282.08	272.64	291.6
24	385.7	374.7	363.9	401.2	409.1	393.4	393.4	409.2	401.2	413.3	391.5	402.3	355.5	344.8	366.4		24	308.56	299.76	291.12	320.96	327.28	314.72	314.72	327.36	320.96	330.64	313.2	321.84	284.4	275.84	293.12
36	346	334.1	322.3	378.2	385	371.4	373.9	387.7	380.7	393.2	373.5	383.3	336.1	325.3	347		36	276.8	267.28	257.84	302.56	308	297.12	299.12	310.16	304.56	314.56	298.8	306.64	268.88	260.24	277.6
42	335.7	324.8	314	371.9	379.8	364.1	364.5	386	375.1	383.4	367.8	375.5	326.9	315.1	338.6		42	268.56	259.84	251.2	297.52	303.84	291.28	291.6	308.8	300.08	306.72	294.24	300.4	261.52	252.08	270.88
48	323.5	313.6	303.8	363.1	368	358.4	356.5	376.2	366.3	373.2	359.5	366.3	314.6	303.9	325.5		48	258.8	250.88	243.04	290.48	294.4	286.72	285.2	300.96	293.04	298.56	287.6	293.04	251.68	243.12	260.4
60	307	299	291.2	352.5	360.4	344.7	345.4	361	353.1	354.5	343	348.8	291.3	275.5	307.2		60	245.6	239.2	232.96	282	288.32	275.76	276.32	288.8	282.48	283.6	274.4	279.04	233.04	220.4	245.76
66	315.4	308.5	301.7	365.8	372.7	358.8	362.9	376.6	369.7	375	343.3	359.1	291.4	280.6	302.4		66	252.32	246.8	241.36	292.64	298.16	287.04	290.32	301.28	295.76	300	274.64	287.28	233.12	224.48	241.92
72	310.2	302.2	294.4	351.2	362.1	340.4	347.1	358.9	352.9	351.7	326.1	338.8	273.6	261.9	285.5		72	248.16	241.76	235.52	280.96	289.68	272.32	277.68	287.12	282.32	281.36	260.88	271.04	218.88	209.52	228.4
84	302.7	297.8	293	349.3	359.4	339.5	337.5	353.2	345.3	341.1	309.4	325.2	252.6	239.8	265.5		84	242.16	238.24	234.4	279.44	287.52	271.6	270	282.56	276.24	272.88	247.52	260.16	202.08	191.84	212.4
90	306.1	298.2	290.4	340.8	348.7	333	325.4	357.2	341.2	326.8	304.9	315.9	243.2	227.5	259.1		90	244.88	238.56	232.32	272.64	278.96	266.4	260.32	285.76	272.96	261.44	243.92	252.72	194.56	182	207.28
96	299.8	292.8	286	333	339.9	326.3	323.5	349	336.1	319.1	295.3	307.1	231.5	215.7	247.4		96	239.84	234.24	228.8	266.4	271.92	261.04	258.8	279.2	268.88	255.28	236.24	245.68	185.2	172.56	197.92
108	300.9	286	271.2	311.3	319.2	303.5	303.1	334.8	318.9	287.7	266	276.8	211.8	199	224.8		108	240.72	228.8	216.96	249.04	255.36	242.8	242.48	267.84	255.12	230.16	212.8	221.44	169.44	159.2	179.84
114	296.1	280.2	264.5	307.7	323.7	291.9	291.4	313.1	302.2	276.5	254.9	265.7	205	189.2	220.9		114	236.88	224.16	211.6	246.16	258.96	233.52	233.12	250.48	241.76	221.2	203.92	212.56	164	151.36	176.72
120	284.6	271.7	258.9	289.1	302	276.3	263.9	287.7	275.7	246.2	222.5	234.3	194.3	183.6	205.2		120	227.68	217.36	207.12	231.28	241.6	221.04	211.12	230.16	220.56	196.96	178	187.44	155.44	146.88	164.16
132	269.8	253.9	238.1	267.6	283.5	251.9	241.3	263	252.1	217	195.4	206.1	183.9	172.1	195.8		132	215.84	203.12	190.48	214.08	226.8	201.52	193.04	210.4	201.68	173.6	156.32	164.88	147.12	137.68	156.64
138	243.4	232.5	221.8	233.5	244.4	222.9	218	239.6	228.7	209.6	178	193.7	183.1	172.3	194.1		138	194.72	186	177.44	186.8	195.52	178.32	174.4	191.68	182.96	167.68	142.4	154.96	146.48	137.84	155.28
144	210	198.1	186.3	149.5	161.4	137.7	185.6	209.4	197.4	176.1	154.4	165.2	171.5	160.7	182.5		144	168	158.48	149.04	119.6	129.12	110.16	148.48	167.52	157.92	140.88	123.52	132.16	137.2	128.56	146
156	184.2	173.3	162.5	151.1	162.1	140.3	138.8	160.4	149.5	151.2	127.4	139.2	154.8	143.1	166.7		156	147.36	138.64	130	120.88	129.68	112.24	111.04	128.32	119.6	120.96	101.92	111.36	123.84	114.48	133.36
162	163.6	152.7	142.1	173.3	184.2	162.5	161.6	183.3	172.4	162.5	140.9	151.7	158.3	147.7	169.2		162	130.88	122.16	113.68	138.64	147.36	130	129.28	146.64	137.92	130	112.72	121.36	126.64	118.16	135.36
168	133.1	121.1	109.3	132	143.9	120.1	116.4	137.8	127	129	107.4	118.1	132.7	125.9	139.6		168	106.48	96.88	87.44	105.6	115.12	96.08	93.12	110.24	101.6	103.2	85.92	94.48	106.16	100.72	111.68
180	124.3	113.4	102.6	128.2	139.1	117.4	110.3	138.1	124.1	121.8	98.1	109.9	119.1	118.3	120.1		180	99.44	90.72	82.08	102.56	111.28	93.92	88.24	110.48	99.28	97.44	78.48	87.92	95.28	94.64	96.08

## Sheet: Fig. 3c
Voltage (mV)																			Fig. 3c	Current density (mA/m2)
	OD=0.01			OD=0.05			OD=0.1			OD=0.5			OD=1.0			OD=2.0					OD=0.01			OD=0.05			OD=0.1			OD=0.5			OD=1.0			OD=2.0
Time/h	1	2	3	1	2	3	1	2	3	1	2	3	1	2	3	1	2	3		Time/h	1	2	3	1	2	3	1	2	3	1	2	3	1	2	3	1	2	3
0	7.5	9.4	5.7	8.9	7.2	10.8	95.7	90.8	86.1	98.9	89.1	93.9	103.1	110.1	117	167.9	189.6	178.7		0	6	7.52	4.56	7.12	5.76	8.64	76.56	72.64	68.88	79.12	71.28	75.12	82.48	88.08	93.6	134.32	151.68	142.96
2	92.7	99.6	86	119.8	109	130.7	161.3	150.4	139.8	202.3	190.6	196.4	221.5	230.3	239.2	334.9	358.8	346.7		2	74.16	79.68	68.8	95.84	87.2	104.56	129.04	120.32	111.84	161.84	152.48	157.12	177.2	184.24	191.36	267.92	287.04	277.36
12	232.9	240.9	225.1	306.9	296.1	317.6	357.2	346.2	335.4	470.9	447.1	458.9	474.8	483.6	492.6	537.8	559.5	548.6		12	186.32	192.72	180.08	245.52	236.88	254.08	285.76	276.96	268.32	376.72	357.68	367.12	379.84	386.88	394.08	430.24	447.6	438.88
18	284.5	289.4	279.7	357.6	346.8	368.6	400	389.1	378.3	461.9	440.2	451	451.1	461.9	472.8	517.4	537.3	527.4		18	227.6	231.52	223.76	286.08	277.44	294.88	320	311.28	302.64	369.52	352.16	360.8	360.88	369.52	378.24	413.92	429.84	421.92
24	322.3	330.3	314.4	378.4	370.7	386.3	404.3	397.4	390.6	439.4	417.5	428.5	422.5	434.5	446.4	494.1	509.8	501.9		24	257.84	264.24	251.52	302.72	296.56	309.04	323.44	317.92	312.48	351.52	334	342.8	338	347.6	357.12	395.28	407.84	401.52
36	344.2	351.2	337.4	382.1	377.3	387	396	388	380.2	415.3	391.6	403.4	395.6	406.4	417.3	462.8	476.5	469.6		36	275.36	280.96	269.92	305.68	301.84	309.6	316.8	310.4	304.16	332.24	313.28	322.72	316.48	325.12	333.84	370.24	381.2	375.68
42	348.8	359.7	338.1	382.1	374.3	390.1	387.2	382.3	377.5	405.6	383.9	394.7	387.8	397.6	407.5	444.1	459.9	451.9		42	279.04	287.76	270.48	305.68	299.44	312.08	309.76	305.84	302	324.48	307.12	315.76	310.24	318.08	326	355.28	367.92	361.52
48	351.2	361.1	341.5	381.2	374.4	388.1	385.3	377.4	369.6	392.6	376.8	384.6	376.8	384.6	392.6	427.9	437.7	432.7		48	280.96	288.88	273.2	304.96	299.52	310.48	308.24	301.92	295.68	314.08	301.44	307.68	301.44	307.68	314.08	342.32	350.16	346.16
60	351.5	359.4	343.7	378.7	368	389.6	379.4	372.2	365.4	373.9	364.2	369	354.9	361.7	368.6	377.8	393.5	385.6		60	281.2	287.52	274.96	302.96	294.4	311.68	303.52	297.76	292.32	299.12	291.36	295.2	283.92	289.36	294.88	302.24	314.8	308.48
66	350.6	357.6	343.8	376.8	367.3	386.7	383	372.1	361.3	368.7	352.9	360.8	335	343	350.9	354.4	368.2	361.2		66	280.48	286.08	275.04	301.44	293.84	309.36	306.4	297.68	289.04	294.96	282.32	288.64	268	274.4	280.72	283.52	294.56	288.96
72	352	358	346.2	378.6	370.8	386.5	378.8	369	359.3	359.6	345.9	352.7	324.2	328.9	333.8	330	351.7	340.8		72	281.6	286.4	276.96	302.88	296.64	309.2	303.04	295.2	287.44	287.68	276.72	282.16	259.36	263.12	267.04	264	281.36	272.64
84	350.3	358.2	342.5	368.3	361.5	375.1	371.6	363.7	355.9	340.5	318.8	329.6	291.6	299.2	307.1	300.8	320.7	310.8		84	280.24	286.56	274	294.64	289.2	300.08	297.28	290.96	284.72	272.4	255.04	263.68	233.28	239.36	245.68	240.64	256.56	248.64
90	351.6	367.5	335.9	363	357.2	368.9	358.2	351.3	344.5	324.2	304.3	314.1	284.7	291.5	298.4	295.3	311	303.1		90	281.28	294	268.72	290.4	285.76	295.12	286.56	281.04	275.6	259.36	243.44	251.28	227.76	233.2	238.72	236.24	248.8	242.48
96	343.1	356	330.3	354.8	347	362.8	355.1	349.2	343.5	304.1	288.3	296.1	265.7	276.5	287.5	273.9	287.7	280.7		96	274.48	284.8	264.24	283.84	277.6	290.24	284.08	279.36	274.8	243.28	230.64	236.88	212.56	221.2	230	219.12	230.16	224.56
108	322.7	338.7	306.9	341.5	325.7	357.4	344	336.1	328.3	286.4	264.7	275.5	239.3	249.1	259	221.4	237.1	229.2		108	258.16	270.96	245.52	273.2	260.56	285.92	275.2	268.88	262.64	229.12	211.76	220.4	191.44	199.28	207.2	177.12	189.68	183.36
120	270.6	281.5	259.8	309.2	296.5	322.1	329.3	313.3	297.5	150.3	130.4	140.4	171.5	179.3	187.2	91.6	123.1	107.2		120	216.48	225.2	207.84	247.36	237.2	257.68	263.44	250.64	238	120.24	104.32	112.32	137.2	143.44	149.76	73.28	98.48	85.76
132	217.3	229.2	205.6	292.8	277.1	308.7	297	284.1	271.3	152.6	136.9	144.7	128.6	135.4	142.5	61.1	86.8	73.9		132	173.84	183.36	164.48	234.24	221.68	246.96	237.6	227.28	217.04	122.08	109.52	115.76	102.88	108.32	114	48.88	69.44	59.12
138	186.3	197.2	175.5	247.8	237	258.7	283.2	267.3	251.6	127.2	113.4	120.3	88.5	96.3	104.2	49.3	81.1	65.1		138	149.04	157.76	140.4	198.24	189.6	206.96	226.56	213.84	201.28	101.76	90.72	96.24	70.8	77.04	83.36	39.44	64.88	52.08
144	157.6	168.6	146.8	226.3	214.6	238.2	265.4	254.5	243.7	125.2	109.5	117.3	69.8	85.6	101.5	50.5	72.2	61.3		144	126.08	134.88	117.44	181.04	171.68	190.56	212.32	203.6	194.96	100.16	87.6	93.84	55.84	68.48	81.2	40.4	57.76	49.04
162	124.8	136.7	113	137.5	126.7	148.5	166.1	154.1	142.3	104.5	72.9	88.6	53.2	66.2	79	44.7	68.6	56.7		162	99.84	109.36	90.4	110	101.36	118.8	132.88	123.28	113.84	83.6	58.32	70.88	42.56	52.96	63.2	35.76	54.88	45.36
168	120.2	131.1	109.5	131.3	120.5	142.2	151.7	140.8	130	97.4	71.7	84.5	50.6	66.4	82.3	44.7	66.4	55.5		168	96.16	104.88	87.6	105.04	96.4	113.76	121.36	112.64	104	77.92	57.36	67.6	40.48	53.12	65.84	35.76	53.12	44.4
180	110.2	121.3	99.4	117.5	105.7	129.2	136	125.2	114.6	85.5	75.7	80.5	52.3	63.1	74.1	43.4	65.2	54.3		180	88.16	97.04	79.52	94	84.56	103.36	108.8	100.16	91.68	68.4	60.56	64.4	41.84	50.48	59.28	34.72	52.16	43.44

## Sheet: Fig. 3d
Fig. 3d	The calculation of energy efficiency from D-lactate to electricity
		Integral areas of the U-t curves (the unit of t is hour)			Actual amounts of Coulombs generated (C)			The maximum amount of Coulombs released by the oxidation of 3.07 mM D-lactate (C)	Energy conversion efficiency of D-lactate to electricity
		1	2	3	1	2	3		1	2	3
	OD=0.01	47496.2	49306.9	45714.8	85.4932	88.7524	82.2866	165.877	0.515401	0.53505	0.49607
	OD=0.05	53841.5	52027.5	55680.1	96.9147	93.6495	100.224		0.584256	0.564572	0.604208
	OD=0.1	56937.1	55158.8	53408.7	102.487	99.2858	96.1357		0.617848	0.598551	0.57956
	OD=0.5	49593.9	46167.2	47871.4	89.269	83.101	86.1685		0.538164	0.500979	0.519472
	OD=1.0	44727	46485.9	48263.7	80.5086	83.6746	86.8747		0.485351	0.504438	0.523729
	OD=2.0	46559.4	50143.8	48342	83.8069	90.2588	87.0156		0.505235	0.544131	0.524579

## Sheet: Fig. 4a
Voltage (mV)																Fig. 4a	Current density (mA/m2)
	C mono-culture			S mono-culture			S mono-culture+300 mg/L lactate			CS microbial consortium			CLS microbial consortium					C mono-culture			S mono-culture			S mono-culture+300 mg/L lactate			CS microbial consortium			CLS microbial consortium
Time/h	1	2	3	1	2	3	1	2	3	1	2	3	1	2	3		Time/h	1	2	3	1	2	3	1	2	3	1	2	3	1	2	3
0	9.9	6.1	6.1	59.5	59.2	62.3	98.8	111.2	96.4	53.2	59.2	54.5	89.1	82.5	90.8		0	7.92	4.88	4.88	47.6	47.36	49.84	79.04	88.96	77.12	42.56	47.36	43.6	71.28	66	72.64
2	6.8	6.8	10.2	95	91.5	96.8	120.1	139.6	135.4	108.1	115.8	119.7	152.8	144.4	151.1		2	5.44	5.44	8.16	76	73.2	77.44	96.08	111.68	108.32	86.48	92.64	95.76	122.24	115.52	120.88
12	8.1	8.3	12.1	150.1	147.8	150.4	187.1	190.6	189.7	187.1	206.8	197.4	397.1	392.9	399.2		12	6.48	6.64	9.68	120.08	118.24	120.32	149.68	152.48	151.76	149.68	165.44	157.92	317.68	314.32	319.36
18	9.8	7.5	8.5	161.3	156.6	159.1	205	207.9	208.1	192.3	225.9	214.2	434.1	429.8	436.5		18	7.84	6	6.8	129.04	125.28	127.28	164	166.32	166.48	153.84	180.72	171.36	347.28	343.84	349.2
24	10.6	8.2	10.6	160.9	158	160	207.7	211.1	211.5	174.5	206.9	191.2	435.6	431.9	438.5		24	8.48	6.56	8.48	128.72	126.4	128	166.16	168.88	169.2	139.6	165.52	152.96	348.48	345.52	350.8
36	15	15.2	14.3	150.8	138.5	145.8	210.7	214.4	212	170.7	176.6	178.7	437.3	431.6	440.7		36	12	12.16	11.44	120.64	110.8	116.64	168.56	171.52	169.6	136.56	141.28	142.96	349.84	345.28	352.56
42	17.5	12.9	14.4	149.8	133	139.6	205.7	212.4	208.7	156.6	170	164.2	433.1	428.6	438.6		42	14	10.32	11.52	119.84	106.4	111.68	164.56	169.92	166.96	125.28	136	131.36	346.48	342.88	350.88
48	17.2	14.3	15.4	145	126.7	132.8	199.3	207.5	204.5	153.2	163	162.4	429.1	424	432.5		48	13.76	11.44	12.32	116	101.36	106.24	159.44	166	163.6	122.56	130.4	129.92	343.28	339.2	346
60	21.9	18.6	18.4	136.6	114.9	120.8	188.2	196.2	196.1	147.5	157.6	154.4	427	423.9	426.2		60	17.52	14.88	14.72	109.28	91.92	96.64	150.56	156.96	156.88	118	126.08	123.52	341.6	339.12	340.96
66	22.1	16.3	17.7	132.4	111	117.6	183.3	190.7	191.1	147.4	152.7	158.7	424.7	424.2	420.3		66	17.68	13.04	14.16	105.92	88.8	94.08	146.64	152.56	152.88	117.92	122.16	126.96	339.76	339.36	336.24
72	25.1	17.7	19.6	127.8	107.7	113.1	175.6	184.6	186	144.9	149.4	153.2	426.3	425.5	418.3		72	20.08	14.16	15.68	102.24	86.16	90.48	140.48	147.68	148.8	115.92	119.52	122.56	341.04	340.4	334.64
84	32.3	29.3	27.3	121.2	95.1	102.1	168.1	175.4	179.8	141.5	144	149.6	426.2	424.7	417.5		84	25.84	23.44	21.84	96.96	76.08	81.68	134.48	140.32	143.84	113.2	115.2	119.68	340.96	339.76	334
90	29.5	32.4	31.8	113.1	87.9	95.1	162.3	170.6	173.5	139.5	148.9	153.1	420.2	420.1	411.9		90	23.6	25.92	25.44	90.48	70.32	76.08	129.84	136.48	138.8	111.6	119.12	122.48	336.16	336.08	329.52
96	32.5	36.9	35	109.8	85.5	91.6	158.6	164.7	163.1	140.9	144.9	151.4	420.3	418.2	408.4		96	26	29.52	28	87.84	68.4	73.28	126.88	131.76	130.48	112.72	115.92	121.12	336.24	334.56	326.72
108	39.2	38.4	37.1	98.4	78.3	83.4	150.5	153	109.4	134.1	142.4	147.4	414.9	413.6	401.3		108	31.36	30.72	29.68	78.72	62.64	66.72	120.4	122.4	87.52	107.28	113.92	117.92	331.92	330.88	321.04
120	47.4	44.7	43.6	91.5	72.7	77.3	112.8	125.3	71.3	132.1	137.1	144.3	403.9	396.4	395.7		120	37.92	35.76	34.88	73.2	58.16	61.84	90.24	100.24	57.04	105.68	109.68	115.44	323.12	317.12	316.56
132	76	53.9	48.3	90.4	71.9	75.2	86.2	96.5	46	133.8	136.4	145.3	382.1	376.6	376.2		132	60.8	43.12	38.64	72.32	57.52	60.16	68.96	77.2	36.8	107.04	109.12	116.24	305.68	301.28	300.96
138	51.7	53.5	71.5	87.2	67.7	75	77.9	75.7	45.4	130.4	132.8	139.5	352.9	352.5	362.8		138	41.36	42.8	57.2	69.76	54.16	60	62.32	60.56	36.32	104.32	106.24	111.6	282.32	282	290.24
144	61.1	47.6	80.8	77.7	63.4	66.2	69.8	62.4	43.3	126.1	131.1	136.8	303.9	295.8	324.2		144	48.88	38.08	64.64	62.16	50.72	52.96	55.84	49.92	34.64	100.88	104.88	109.44	243.12	236.64	259.36
156	68.5	51.8	56.6	79.4	65.8	67.8	63.7	58.2	40.9	127.4	131	138.1	212.5	203.7	243.8		156	54.8	41.44	45.28	63.52	52.64	54.24	50.96	46.56	32.72	101.92	104.8	110.48	170	162.96	195.04
162	64	52.2	62.2	73.9	64	66.4	51.5	51.1	47.9	124.2	131.7	136.5	167.8	161.6	202.8		162	51.2	41.76	49.76	59.12	51.2	53.12	41.2	40.88	38.32	99.36	105.36	109.2	134.24	129.28	162.24
168	58.7	53.2	64.8	69.2	61.6	63.1	49.1	45.9	40.1	124.5	130.4	135.9	153.9	147.3	177.7		168	46.96	42.56	51.84	55.36	49.28	50.48	39.28	36.72	32.08	99.6	104.32	108.72	123.12	117.84	142.16
180	68.2	56.3	70.6	72.1	64.2	64.9	46.4	40.8	38.5	123	126.9	131.9	140.9	135.4	149.3		180	54.56	45.04	56.48	57.68	51.36	51.92	37.12	32.64	30.8	98.4	101.52	105.52	112.72	108.32	119.44

## Sheet: Fig. 4b
Fig. 4b	Cyclic voltammetry (CV)
		C mono-culture	S mono-culture	S mono-culture+300 mg/L lactate	CS microbial consortium	CLS microbial consortium
	Potential/V	Current/μA	Current/μA	Current/μA	Current/μA	Current/μA
	-0.8	-4.114	-2.086	-2.539	-6.671	-4.245
	-0.799	-3.29	-1.772	-2.406	-6.112	-3.711
	-0.798	-2.617	-1.506	-2.26	-5.609	-3.256
	-0.797	-2.097	-1.285	-2.099	-5.16	-2.879
	-0.796	-1.756	-1.127	-1.91	-4.774	-2.611
	-0.795	-1.553	-0.9992	-1.737	-4.443	-2.391
	-0.794	-1.431	-0.889	-1.551	-4.145	-2.177
	-0.793	-1.309	-0.7758	-1.413	-3.88	-1.925
	-0.792	-1.195	-0.6748	-1.337	-3.644	-1.69
	-0.791	-0.9445	-0.5532	-1.321	-3.435	-1.448
	-0.79	-0.6838	-0.4385	-1.31	-3.231	-1.263
	-0.789	-0.437	-0.3251	-1.299	-3.035	-1.15
	-0.788	-0.2635	-0.2362	-1.18	-2.83	-1.089
	-0.787	-0.1569	-0.1613	-1.044	-2.651	-1.027
	-0.786	-0.1029	-0.09571	-0.8964	-2.485	-0.9473
	-0.785	-0.01016	-0.01644	-0.792	-2.349	-0.7627
	-0.784	0.08891	0.05929	-0.7399	-2.217	-0.5699
	-0.783	0.2435	0.1418	-0.7313	-2.082	-0.3828
	-0.782	0.3869	0.2092	-0.6979	-1.93	-0.2528
	-0.781	0.5632	0.2798	-0.6514	-1.785	-0.1768
	-0.78	0.6862	0.3406	-0.5465	-1.639	-0.1341
	-0.779	0.7497	0.4024	-0.4437	-1.519	-0.06555
	-0.778	0.7651	0.4561	-0.3243	-1.398	0.00712
	-0.777	0.7767	0.5106	-0.2607	-1.295	0.1288
	-0.776	0.7982	0.557	-0.2541	-1.191	0.2411
	-0.775	0.946	0.6207	-0.2825	-1.09	0.3696
	-0.774	1.093	0.6803	-0.3024	-0.9865	0.4598
	-0.773	1.231	0.7438	-0.3084	-0.8974	0.5025
	-0.772	1.316	0.7988	-0.2043	-0.8011	0.507
	-0.771	1.349	0.8514	-0.0996	-0.7262	0.514
	-0.77	1.359	0.8914	0.01226	-0.6488	0.5307
	-0.769	1.406	0.9335	0.08479	-0.5751	0.6369
	-0.768	1.452	0.9698	0.1083	-0.4948	0.7514
	-0.767	1.545	1.017	0.09169	-0.422	0.87
	-0.766	1.628	1.063	0.1015	-0.3451	0.9469
	-0.765	1.744	1.124	0.11	-0.2844	0.9748
	-0.764	1.817	1.174	0.1825	-0.2169	0.9709
	-0.763	1.828	1.211	0.2611	-0.1518	0.9839
	-0.762	1.787	1.232	0.3653	-0.07678	1.005
	-0.761	1.748	1.257	0.4273	-0.00866	1.082
	-0.76	1.731	1.279	0.4396	0.05964	1.155
	-0.759	1.85	1.33	0.4086	0.1094	1.251
	-0.758	1.974	1.377	0.3829	0.1612	1.308
	-0.757	2.094	1.425	0.37	0.2077	1.31
	-0.756	2.147	1.462	0.4587	0.2602	1.269
	-0.755	2.136	1.493	0.5499	0.3064	1.224
	-0.754	2.089	1.515	0.647	0.361	1.191
	-0.753	2.078	1.549	0.6991	0.4038	1.273
	-0.752	2.076	1.575	0.7013	0.4524	1.375
	-0.751	2.145	1.609	0.6667	0.4946	1.485
	-0.75	2.21	1.635	0.6551	0.5336	1.545
	-0.749	2.307	1.662	0.6443	0.5595	1.543
	-0.748	2.362	1.683	0.702	0.5932	1.501
	-0.747	2.358	1.712	0.7653	0.6234	1.487
	-0.746	2.316	1.737	0.8616	0.6697	1.479
	-0.745	2.278	1.766	0.9127	0.7119	1.532
	-0.744	2.252	1.789	0.9024	0.7535	1.591
	-0.743	2.345	1.825	0.8405	0.7829	1.674
	-0.742	2.452	1.857	0.7885	0.8197	1.72
	-0.741	2.568	1.896	0.7597	0.8608	1.716
	-0.74	2.643	1.921	0.8607	0.9168	1.667
	-0.739	2.662	1.938	0.9795	0.9666	1.63
	-0.738	2.63	1.946	1.1	1.017	1.615
	-0.737	2.61	1.966	1.165	1.054	1.699
	-0.736	2.586	1.988	1.166	1.093	1.785
	-0.735	2.625	2.028	1.125	1.126	1.867
	-0.734	2.669	2.055	1.106	1.16	1.903
	-0.733	2.751	2.084	1.099	1.188	1.901
	-0.732	2.789	2.103	1.157	1.224	1.876
	-0.731	2.772	2.121	1.218	1.255	1.868
	-0.73	2.707	2.132	1.297	1.294	1.856
	-0.729	2.643	2.153	1.329	1.322	1.891
	-0.728	2.598	2.172	1.304	1.349	1.93
	-0.727	2.684	2.213	1.25	1.369	1.994
	-0.726	2.782	2.249	1.212	1.395	2.026
	-0.725	2.886	2.281	1.196	1.414	2.006
	-0.724	2.932	2.295	1.279	1.445	1.946
	-0.723	2.911	2.303	1.364	1.465	1.893
	-0.722	2.857	2.31	1.433	1.497	1.863
	-0.721	2.848	2.332	1.472	1.523	1.931
	-0.72	2.844	2.352	1.484	1.556	2.013
	-0.719	2.904	2.378	1.491	1.58	2.101
	-0.718	2.956	2.396	1.527	1.616	2.143
	-0.717	3.032	2.42	1.554	1.649	2.136
	-0.716	3.074	2.44	1.587	1.693	2.105
	-0.715	3.073	2.46	1.61	1.725	2.097
	-0.714	3.022	2.473	1.66	1.753	2.098
	-0.713	2.972	2.489	1.695	1.761	2.156
	-0.712	2.926	2.5	1.689	1.774	2.206
	-0.711	3.003	2.53	1.651	1.792	2.265
	-0.71	3.105	2.554	1.603	1.824	2.29
	-0.709	3.222	2.581	1.572	1.857	2.265
	-0.708	3.288	2.597	1.649	1.893	2.206
	-0.707	3.29	2.611	1.74	1.917	2.159
	-0.706	3.238	2.616	1.836	1.943	2.127
	-0.705	3.2	2.631	1.894	1.962	2.19
	-0.704	3.164	2.646	1.902	1.982	2.267
	-0.703	3.186	2.677	1.869	2	2.35
	-0.702	3.207	2.701	1.854	2.022	2.386
	-0.701	3.257	2.73	1.831	2.043	2.366
	-0.7	3.277	2.737	1.868	2.069	2.303
	-0.699	3.248	2.74	1.916	2.084	2.263
	-0.698	3.185	2.737	1.992	2.102	2.24
	-0.697	3.128	2.749	2.032	2.114	2.29
	-0.696	3.085	2.763	2.026	2.133	2.345
	-0.695	3.159	2.792	1.972	2.151	2.416
	-0.694	3.255	2.81	1.931	2.172	2.439
	-0.693	3.358	2.835	1.903	2.184	2.414
	-0.692	3.416	2.852	1.979	2.205	2.357
	-0.691	3.416	2.871	2.065	2.218	2.311
	-0.69	3.373	2.878	2.162	2.238	2.28
	-0.689	3.347	2.881	2.21	2.257	2.347
	-0.688	3.324	2.88	2.213	2.287	2.42
	-0.687	3.365	2.898	2.179	2.312	2.501
	-0.686	3.407	2.916	2.169	2.343	2.54
	-0.685	3.477	2.946	2.159	2.365	2.535
	-0.684	3.5	2.964	2.203	2.385	2.499
	-0.683	3.454	2.968	2.242	2.392	2.481
	-0.682	3.362	2.964	2.308	2.407	2.459
	-0.681	3.285	2.969	2.342	2.416	2.488
	-0.68	3.237	2.979	2.331	2.435	2.52
	-0.679	3.321	3.01	2.281	2.454	2.585
	-0.678	3.419	3.042	2.231	2.48	2.626
	-0.677	3.514	3.069	2.193	2.499	2.622
	-0.676	3.557	3.079	2.27	2.528	2.574
	-0.675	3.541	3.084	2.363	2.551	2.522
	-0.674	3.492	3.085	2.459	2.574	2.479
	-0.673	3.476	3.093	2.513	2.59	2.533
	-0.672	3.467	3.103	2.51	2.613	2.604
	-0.671	3.525	3.117	2.466	2.629	2.683
	-0.67	3.585	3.121	2.454	2.647	2.732
	-0.669	3.666	3.133	2.446	2.662	2.741
	-0.668	3.693	3.139	2.49	2.673	2.721
	-0.667	3.649	3.147	2.535	2.678	2.72
	-0.666	3.547	3.147	2.601	2.7	2.708
	-0.665	3.455	3.147	2.628	2.711	2.725
	-0.664	3.39	3.142	2.613	2.726	2.738
	-0.663	3.458	3.158	2.558	2.732	2.774
	-0.662	3.545	3.171	2.508	2.733	2.789
	-0.661	3.636	3.193	2.469	2.733	2.77
	-0.66	3.67	3.202	2.531	2.753	2.713
	-0.659	3.642	3.208	2.602	2.766	2.654
	-0.658	3.582	3.209	2.677	2.787	2.609
	-0.657	3.558	3.216	2.712	2.793	2.665
	-0.656	3.546	3.22	2.708	2.794	2.741
	-0.655	3.603	3.236	2.676	2.794	2.826
	-0.654	3.657	3.246	2.67	2.814	2.872
	-0.653	3.73	3.266	2.666	2.837	2.869
	-0.652	3.758	3.278	2.71	2.875	2.834
	-0.651	3.732	3.284	2.748	2.901	2.821
	-0.65	3.66	3.281	2.809	2.922	2.809
	-0.649	3.593	3.282	2.834	2.924	2.849
	-0.648	3.545	3.278	2.811	2.931	2.893
	-0.647	3.618	3.297	2.755	2.933	2.959
	-0.646	3.702	3.313	2.705	2.948	2.988
	-0.645	3.796	3.338	2.673	2.967	2.969
	-0.644	3.833	3.352	2.741	2.996	2.91
	-0.643	3.809	3.36	2.821	3.012	2.857
	-0.642	3.745	3.352	2.896	3.03	2.822
	-0.641	3.714	3.35	2.925	3.033	2.884
	-0.64	3.684	3.341	2.905	3.037	2.953
	-0.639	3.721	3.349	2.862	3.04	3.027
	-0.638	3.754	3.352	2.842	3.055	3.063
	-0.637	3.813	3.367	2.836	3.067	3.054
	-0.636	3.83	3.377	2.879	3.087	3.016
	-0.635	3.791	3.386	2.917	3.094	2.996
	-0.634	3.703	3.383	2.979	3.105	2.981
	-0.633	3.625	3.384	3.011	3.106	3.018
	-0.632	3.567	3.378	2.991	3.111	3.054
	-0.631	3.639	3.393	2.932	3.114	3.109
	-0.63	3.727	3.407	2.874	3.124	3.128
	-0.629	3.817	3.426	2.826	3.13	3.102
	-0.628	3.859	3.431	2.882	3.151	3.049
	-0.627	3.847	3.436	2.957	3.164	3.003
	-0.626	3.798	3.432	3.037	3.183	2.967
	-0.625	3.778	3.436	3.076	3.195	3.028
	-0.624	3.752	3.436	3.065	3.208	3.097
	-0.623	3.78	3.447	3.019	3.215	3.168
	-0.622	3.808	3.449	2.998	3.228	3.202
	-0.621	3.866	3.461	2.984	3.233	3.19
	-0.62	3.886	3.463	3.026	3.244	3.148
	-0.619	3.861	3.466	3.07	3.252	3.129
	-0.618	3.794	3.458	3.132	3.266	3.117
	-0.617	3.732	3.458	3.152	3.28	3.156
	-0.616	3.686	3.456	3.115	3.297	3.195
	-0.615	3.752	3.472	3.038	3.305	3.255
	-0.614	3.824	3.486	2.967	3.313	3.28
	-0.613	3.909	3.509	2.926	3.319	3.252
	-0.612	3.95	3.514	2.996	3.334	3.19
	-0.611	3.935	3.515	3.079	3.348	3.132
	-0.61	3.886	3.506	3.158	3.364	3.097
	-0.609	3.855	3.5	3.192	3.361	3.165
	-0.608	3.821	3.496	3.175	3.352	3.244
	-0.607	3.854	3.51	3.133	3.351	3.32
	-0.606	3.891	3.519	3.118	3.37	3.347
	-0.605	3.966	3.538	3.105	3.396	3.325
	-0.604	4.015	3.547	3.138	3.432	3.28
	-0.603	4.006	3.554	3.175	3.454	3.268
	-0.602	3.945	3.554	3.233	3.474	3.265
	-0.601	3.881	3.558	3.258	3.496	3.309
	-0.6	3.822	3.558	3.236	3.518	3.347
	-0.599	3.881	3.574	3.18	3.528	3.402
	-0.598	3.957	3.582	3.129	3.538	3.424
	-0.597	4.039	3.598	3.092	3.54	3.404
	-0.596	4.075	3.603	3.156	3.553	3.35
	-0.595	4.062	3.605	3.229	3.571	3.297
	-0.594	4.008	3.602	3.309	3.597	3.259
	-0.593	3.983	3.6	3.351	3.613	3.32
	-0.592	3.955	3.591	3.343	3.629	3.388
	-0.591	3.983	3.592	3.293	3.63	3.464
	-0.59	4.008	3.588	3.258	3.633	3.498
	-0.589	4.058	3.601	3.218	3.631	3.484
	-0.588	4.064	3.608	3.241	3.644	3.438
	-0.587	4.022	3.613	3.272	3.653	3.412
	-0.586	3.94	3.611	3.33	3.679	3.386
	-0.585	3.869	3.612	3.355	3.692	3.42
	-0.584	3.815	3.615	3.329	3.704	3.455
	-0.583	3.881	3.641	3.26	3.704	3.517
	-0.582	3.96	3.658	3.196	3.711	3.548
	-0.581	4.049	3.672	3.147	3.713	3.531
	-0.58	4.096	3.67	3.201	3.732	3.477
	-0.579	4.088	3.662	3.274	3.748	3.42
	-0.578	4.043	3.651	3.353	3.77	3.368
	-0.577	4.02	3.655	3.391	3.786	3.415
	-0.576	3.994	3.66	3.377	3.81	3.479
	-0.575	4.021	3.679	3.33	3.823	3.557
	-0.574	4.056	3.69	3.307	3.842	3.602
	-0.573	4.123	3.704	3.295	3.853	3.594
	-0.572	4.155	3.702	3.335	3.867	3.553
	-0.571	4.126	3.693	3.374	3.881	3.53
	-0.57	4.045	3.677	3.425	3.906	3.514
	-0.569	3.962	3.67	3.44	3.921	3.553
	-0.568	3.905	3.665	3.414	3.944	3.596
	-0.567	3.978	3.683	3.358	3.961	3.658
	-0.566	4.063	3.696	3.309	3.983	3.692
	-0.565	4.151	3.717	3.272	4.004	3.675
	-0.564	4.186	3.73	3.327	4.035	3.62
	-0.563	4.164	3.738	3.396	4.054	3.569
	-0.562	4.115	3.731	3.472	4.08	3.533
	-0.561	4.098	3.728	3.505	4.098	3.601
	-0.56	4.082	3.72	3.491	4.12	3.685
	-0.559	4.123	3.726	3.435	4.14	3.769
	-0.558	4.155	3.729	3.404	4.17	3.806
	-0.557	4.21	3.746	3.382	4.192	3.794
	-0.556	4.228	3.757	3.42	4.219	3.755
	-0.555	4.197	3.77	3.462	4.235	3.75
	-0.554	4.134	3.771	3.525	4.261	3.76
	-0.553	4.078	3.766	3.539	4.278	3.82
	-0.552	4.032	3.749	3.508	4.305	3.866
	-0.551	4.092	3.753	3.441	4.317	3.919
	-0.55	4.158	3.762	3.386	4.327	3.934
	-0.549	4.234	3.785	3.351	4.33	3.906
	-0.548	4.277	3.799	3.407	4.355	3.855
	-0.547	4.268	3.802	3.462	4.378	3.819
	-0.546	4.216	3.792	3.525	4.418	3.8
	-0.545	4.177	3.793	3.548	4.446	3.878
	-0.544	4.149	3.797	3.536	4.478	3.965
	-0.543	4.195	3.821	3.497	4.505	4.053
	-0.542	4.255	3.84	3.479	4.54	4.097
	-0.541	4.346	3.858	3.464	4.561	4.096
	-0.54	4.379	3.858	3.509	4.587	4.065
	-0.539	4.344	3.853	3.548	4.602	4.068
	-0.538	4.267	3.837	3.614	4.629	4.079
	-0.537	4.205	3.833	3.641	4.655	4.143
	-0.536	4.165	3.833	3.612	4.686	4.205
	-0.535	4.25	3.855	3.546	4.705	4.283
	-0.534	4.337	3.874	3.492	4.73	4.323
	-0.533	4.421	3.897	3.45	4.75	4.321
	-0.532	4.447	3.901	3.519	4.781	4.28
	-0.531	4.414	3.907	3.598	4.808	4.248
	-0.53	4.345	3.909	3.675	4.845	4.233
	-0.529	4.314	3.922	3.709	4.874	4.312
	-0.528	4.289	3.935	3.698	4.908	4.403
	-0.527	4.331	3.956	3.655	4.935	4.497
	-0.526	4.369	3.961	3.634	4.964	4.55
	-0.525	4.43	3.973	3.614	4.98	4.559
	-0.524	4.448	3.972	3.643	5.004	4.537
	-0.523	4.411	3.967	3.673	5.018	4.536
	-0.522	4.325	3.957	3.73	5.039	4.543
	-0.521	4.254	3.959	3.752	5.055	4.607
	-0.52	4.208	3.96	3.728	5.08	4.678
	-0.519	4.281	3.981	3.665	5.104	4.768
	-0.518	4.369	3.998	3.608	5.138	4.819
	-0.517	4.453	4.02	3.568	5.17	4.817
	-0.516	4.496	4.034	3.633	5.214	4.781
	-0.515	4.509	4.052	3.709	5.246	4.752
	-0.514	4.507	4.059	3.799	5.287	4.742
	-0.513	4.534	4.064	3.841	5.316	4.83
	-0.512	4.544	4.061	3.831	5.346	4.93
	-0.511	4.56	4.066	3.789	5.372	5.039
	-0.51	4.556	4.068	3.769	5.406	5.107
	-0.509	4.584	4.082	3.754	5.431	5.121
	-0.508	4.587	4.086	3.802	5.473	5.098
	-0.507	4.553	4.086	3.846	5.509	5.096
	-0.506	4.482	4.08	3.914	5.55	5.098
	-0.505	4.407	4.088	3.941	5.582	5.161
	-0.504	4.354	4.098	3.921	5.612	5.227
	-0.503	4.424	4.129	3.86	5.633	5.313
	-0.502	4.505	4.149	3.802	5.668	5.364
	-0.501	4.586	4.163	3.758	5.705	5.37
	-0.5	4.612	4.163	3.819	5.748	5.334
	-0.499	4.581	4.167	3.89	5.786	5.308
	-0.498	4.52	4.166	3.972	5.829	5.299
	-0.497	4.493	4.176	4.014	5.869	5.389
	-0.496	4.471	4.181	4.004	5.918	5.489
	-0.495	4.513	4.189	3.958	5.958	5.594
	-0.494	4.55	4.191	3.931	5.998	5.661
	-0.493	4.607	4.211	3.908	6.03	5.691
	-0.492	4.623	4.232	3.944	6.078	5.693
	-0.491	4.592	4.255	3.986	6.129	5.712
	-0.49	4.523	4.264	4.058	6.194	5.725
	-0.489	4.475	4.265	4.092	6.253	5.784
	-0.488	4.447	4.255	4.075	6.312	5.848
	-0.487	4.522	4.272	4.015	6.368	5.942
	-0.486	4.599	4.297	3.951	6.437	6.011
	-0.485	4.676	4.33	3.903	6.512	6.035
	-0.484	4.704	4.35	3.966	6.601	6.026
	-0.483	4.684	4.365	4.051	6.685	6.027
	-0.482	4.639	4.361	4.153	6.766	6.046
	-0.481	4.616	4.367	4.215	6.835	6.161
	-0.48	4.595	4.373	4.219	6.913	6.288
	-0.479	4.64	4.392	4.185	6.994	6.414
	-0.478	4.69	4.412	4.167	7.09	6.5
	-0.477	4.768	4.444	4.148	7.19	6.544
	-0.476	4.806	4.46	4.189	7.297	6.556
	-0.475	4.778	4.474	4.229	7.401	6.59
	-0.474	4.696	4.478	4.297	7.518	6.635
	-0.473	4.617	4.487	4.337	7.631	6.731
	-0.472	4.56	4.501	4.324	7.754	6.831
	-0.471	4.633	4.539	4.271	7.878	6.956
	-0.47	4.725	4.569	4.218	8.013	7.051
	-0.469	4.819	4.604	4.173	8.152	7.107
	-0.468	4.864	4.625	4.239	8.31	7.141
	-0.467	4.848	4.642	4.328	8.465	7.18
	-0.466	4.796	4.654	4.422	8.634	7.235
	-0.465	4.77	4.679	4.488	8.797	7.386
	-0.464	4.744	4.702	4.514	8.976	7.555
	-0.463	4.781	4.74	4.507	9.156	7.741
	-0.462	4.826	4.773	4.529	9.351	7.901
	-0.461	4.902	4.816	4.543	9.551	8.017
	-0.46	4.946	4.851	4.583	9.767	8.103
	-0.459	4.933	4.884	4.626	9.982	8.214
	-0.458	4.867	4.907	4.7	10.22	8.337
	-0.457	4.801	4.933	4.749	10.45	8.527
	-0.456	4.753	4.956	4.758	10.7	8.727
	-0.455	4.828	5.004	4.727	10.95	8.951
	-0.454	4.93	5.054	4.694	11.21	9.148
	-0.453	5.045	5.117	4.687	11.49	9.305
	-0.452	5.109	5.169	4.797	11.79	9.435
	-0.451	5.108	5.219	4.923	12.08	9.583
	-0.45	5.057	5.254	5.054	12.39	9.752
	-0.449	5.027	5.294	5.141	12.7	10.03
	-0.448	5.004	5.332	5.182	13.01	10.33
	-0.447	5.038	5.388	5.195	13.33	10.64
	-0.446	5.069	5.444	5.231	13.66	10.93
	-0.445	5.124	5.518	5.268	14	11.18
	-0.444	5.14	5.577	5.363	14.36	11.41
	-0.443	5.103	5.634	5.458	14.72	11.67
	-0.442	5.029	5.685	5.587	15.1	11.95
	-0.441	4.96	5.746	5.691	15.47	12.29
	-0.44	4.912	5.808	5.757	15.84	12.66
	-0.439	4.99	5.902	5.791	16.21	13.07
	-0.438	5.091	5.987	5.834	16.6	13.44
	-0.437	5.198	6.082	5.88	17	13.77
	-0.436	5.25	6.163	6.025	17.42	14.08
	-0.435	5.239	6.237	6.191	17.83	14.4
	-0.434	5.189	6.3	6.374	18.26	14.76
	-0.433	5.165	6.37	6.523	18.67	15.23
	-0.432	5.158	6.44	6.627	19.08	15.71
	-0.431	5.228	6.536	6.686	19.49	16.21
	-0.43	5.299	6.625	6.765	19.91	16.67
	-0.429	5.393	6.724	6.859	20.33	17.09
	-0.428	5.434	6.81	7.025	20.76	17.5
	-0.427	5.398	6.89	7.201	21.19	17.95
	-0.426	5.315	6.963	7.414	21.63	18.4
	-0.425	5.24	7.042	7.576	22.05	18.91
	-0.424	5.183	7.115	7.676	22.47	19.41
	-0.423	5.248	7.211	7.732	22.89	19.94
	-0.422	5.323	7.302	7.798	23.31	20.46
	-0.421	5.4	7.404	7.896	23.74	20.94
	-0.42	5.434	7.492	8.129	24.18	21.41
	-0.419	5.413	7.579	8.383	24.61	21.89
	-0.418	5.356	7.662	8.642	25.05	22.38
	-0.417	5.322	7.757	8.853	25.49	22.96
	-0.416	5.291	7.85	9.011	25.94	23.56
	-0.415	5.325	7.958	9.136	26.38	24.17
	-0.414	5.36	8.05	9.29	26.84	24.74
	-0.413	5.426	8.145	9.448	27.28	25.3
	-0.412	5.455	8.23	9.667	27.73	25.86
	-0.411	5.424	8.312	9.889	28.16	26.44
	-0.41	5.344	8.385	10.15	28.6	27.03
	-0.409	5.263	8.464	10.37	29.04	27.63
	-0.408	5.197	8.541	10.55	29.48	28.22
	-0.407	5.262	8.641	10.69	29.93	28.83
	-0.406	5.355	8.742	10.82	30.38	29.42
	-0.405	5.463	8.849	10.97	30.81	29.97
	-0.404	5.523	8.94	11.23	31.26	30.51
	-0.403	5.513	9.025	11.53	31.71	31.04
	-0.402	5.458	9.095	11.83	32.16	31.6
	-0.401	5.426	9.168	12.08	32.59	32.26
	-0.4	5.398	9.235	12.27	33.02	32.94
	-0.399	5.435	9.308	12.42	33.45	33.61
	-0.398	5.472	9.37	12.6	33.88	34.25
	-0.397	5.52	9.448	12.77	34.32	34.84
	-0.396	5.527	9.514	13.02	34.77	35.41
	-0.395	5.477	9.583	13.26	35.21	36
	-0.394	5.385	9.642	13.54	35.66	36.6
	-0.393	5.306	9.696	13.77	36.09	37.26
	-0.392	5.255	9.742	13.94	36.51	37.92
	-0.391	5.331	9.811	14.07	36.93	38.61
	-0.39	5.437	9.874	14.21	37.37	39.27
	-0.389	5.557	9.947	14.36	37.8	39.87
	-0.388	5.626	10.01	14.65	38.24	40.45
	-0.387	5.623	10.06	14.94	38.67	41.02
	-0.386	5.567	10.1	15.23	39.09	41.62
	-0.385	5.525	10.14	15.46	39.49	42.32
	-0.384	5.49	10.17	15.63	39.89	43.02
	-0.383	5.519	10.22	15.76	40.27	43.72
	-0.382	5.551	10.27	15.92	40.66	44.37
	-0.381	5.61	10.33	16.09	41.05	44.98
	-0.38	5.623	10.37	16.32	41.44	45.57
	-0.379	5.578	10.4	16.55	41.83	46.19
	-0.378	5.495	10.42	16.8	42.21	46.82
	-0.377	5.415	10.44	17.01	42.58	47.5
	-0.376	5.355	10.46	17.16	42.94	48.17
	-0.375	5.431	10.5	17.27	43.29	48.87
	-0.374	5.527	10.55	17.39	43.65	49.54
	-0.373	5.639	10.6	17.52	44.01	50.15
	-0.372	5.702	10.64	17.77	44.37	50.74
	-0.371	5.698	10.67	18.02	44.71	51.33
	-0.37	5.645	10.68	18.28	45.05	51.94
	-0.369	5.619	10.7	18.49	45.36	52.65
	-0.368	5.591	10.71	18.65	45.68	53.39
	-0.367	5.624	10.74	18.75	45.99	54.13
	-0.366	5.662	10.77	18.87	46.29	54.83
	-0.365	5.735	10.81	19	46.59	55.47
	-0.364	5.772	10.83	19.19	46.89	56.07
	-0.363	5.761	10.86	19.37	47.17	56.69
	-0.362	5.702	10.87	19.58	47.46	57.32
	-0.361	5.636	10.88	19.74	47.74	58.01
	-0.36	5.581	10.89	19.84	48.02	58.71
	-0.359	5.644	10.91	19.89	48.28	59.43
	-0.358	5.724	10.94	19.96	48.54	60.1
	-0.357	5.821	10.97	20.04	48.79	60.71
	-0.356	5.878	10.99	20.26	49.05	61.29
	-0.355	5.874	11.02	20.49	49.3	61.87
	-0.354	5.823	11.03	20.72	49.55	62.47
	-0.353	5.795	11.06	20.9	49.78	63.17
	-0.352	5.777	11.07	21.01	50.02	63.87
	-0.351	5.827	11.1	21.08	50.26	64.57
	-0.35	5.88	11.11	21.16	50.5	65.22
	-0.349	5.954	11.13	21.24	50.73	65.83
	-0.348	5.977	11.13	21.39	50.96	66.4
	-0.347	5.941	11.14	21.54	51.17	67
	-0.346	5.874	11.14	21.72	51.38	67.6
	-0.345	5.817	11.15	21.85	51.57	68.24
	-0.344	5.781	11.16	21.91	51.76	68.87
	-0.343	5.867	11.18	21.92	51.95	69.51
	-0.342	5.959	11.19	21.93	52.14	70.11
	-0.341	6.048	11.19	21.96	52.33	70.65
	-0.34	6.084	11.19	22.11	52.53	71.15
	-0.339	6.058	11.19	22.28	52.73	71.67
	-0.338	5.998	11.2	22.46	52.93	72.2
	-0.337	5.969	11.21	22.58	53.13	72.84
	-0.336	5.949	11.22	22.64	53.31	73.49
	-0.335	5.997	11.23	22.65	53.49	74.12
	-0.334	6.05	11.23	22.68	53.67	74.69
	-0.333	6.137	11.24	22.71	53.85	75.19
	-0.332	6.191	11.24	22.8	54.03	75.67
	-0.331	6.186	11.24	22.9	54.2	76.16
	-0.33	6.13	11.23	23.03	54.39	76.65
	-0.329	6.072	11.22	23.12	54.57	77.19
	-0.328	6.023	11.22	23.15	54.75	77.71
	-0.327	6.098	11.25	23.14	54.93	78.26
	-0.326	6.198	11.27	23.13	55.11	78.76
	-0.325	6.309	11.29	23.13	55.3	79.22
	-0.324	6.376	11.3	23.25	55.48	79.63
	-0.323	6.384	11.29	23.38	55.66	80.04
	-0.322	6.347	11.28	23.5	55.85	80.46
	-0.321	6.33	11.26	23.56	56.04	80.97
	-0.32	6.312	11.25	23.56	56.23	81.5
	-0.319	6.348	11.25	23.53	56.42	82.02
	-0.318	6.387	11.26	23.56	56.6	82.47
	-0.317	6.458	11.27	23.59	56.76	82.87
	-0.316	6.495	11.27	23.68	56.94	83.24
	-0.315	6.474	11.26	23.76	57.12	83.62
	-0.314	6.402	11.24	23.84	57.29	84
	-0.313	6.338	11.23	23.88	57.47	84.44
	-0.312	6.293	11.22	23.88	57.64	84.87
	-0.311	6.378	11.22	23.84	57.81	85.31
	-0.31	6.478	11.23	23.8	58	85.71
	-0.309	6.577	11.24	23.78	58.17	86.05
	-0.308	6.617	11.24	23.86	58.35	86.34
	-0.307	6.602	11.24	23.96	58.52	86.64
	-0.306	6.553	11.23	24.06	58.71	86.96
	-0.305	6.539	11.22	24.12	58.9	87.39
	-0.304	6.522	11.21	24.13	59.09	87.83
	-0.303	6.565	11.21	24.1	59.27	88.27
	-0.302	6.604	11.2	24.09	59.44	88.66
	-0.301	6.671	11.21	24.08	59.62	89
	-0.3	6.698	11.21	24.13	59.8	89.29
	-0.299	6.677	11.2	24.17	59.98	89.61
	-0.298	6.613	11.18	24.25	60.16	89.93
	-0.297	6.557	11.17	24.29	60.33	90.3
	-0.296	6.514	11.15	24.27	60.49	90.65
	-0.295	6.587	11.16	24.2	60.66	91.02
	-0.294	6.669	11.15	24.14	60.83	91.35
	-0.293	6.771	11.15	24.09	61.01	91.62
	-0.292	6.833	11.14	24.17	61.21	91.87
	-0.291	6.833	11.14	24.27	61.39	92.13
	-0.29	6.784	11.13	24.38	61.57	92.4
	-0.289	6.748	11.13	24.43	61.74	92.77
	-0.288	6.705	11.12	24.43	61.9	93.15
	-0.287	6.735	11.12	24.38	62.07	93.53
	-0.286	6.772	11.11	24.36	62.24	93.86
	-0.285	6.84	11.11	24.35	62.4	94.15
	-0.284	6.861	11.11	24.4	62.57	94.39
	-0.283	6.821	11.1	24.44	62.73	94.66
	-0.282	6.73	11.09	24.51	62.9	94.92
	-0.281	6.645	11.07	24.52	63.05	95.23
	-0.28	6.578	11.04	24.48	63.2	95.54
	-0.279	6.641	11.03	24.39	63.33	95.86
	-0.278	6.713	11.02	24.33	63.47	96.14
	-0.277	6.795	11.03	24.28	63.61	96.38
	-0.276	6.828	11.03	24.35	63.77	96.59
	-0.275	6.807	11.02	24.43	63.94	96.81
	-0.274	6.747	11	24.52	64.11	97.05
	-0.273	6.721	10.99	24.56	64.25	97.38
	-0.272	6.697	10.96	24.56	64.39	97.73
	-0.271	6.74	10.95	24.53	64.52	98.08
	-0.27	6.787	10.93	24.51	64.65	98.37
	-0.269	6.863	10.93	24.48	64.79	98.6
	-0.268	6.895	10.92	24.5	64.94	98.81
	-0.267	6.868	10.93	24.53	65.07	99.03
	-0.266	6.789	10.92	24.59	65.22	99.26
	-0.265	6.708	10.92	24.63	65.37	99.55
	-0.264	6.641	10.9	24.61	65.51	99.84
	-0.263	6.695	10.91	24.55	65.63	100.1
	-0.262	6.765	10.9	24.47	65.76	100.4
	-0.261	6.848	10.91	24.42	65.88	100.6
	-0.26	6.894	10.9	24.48	66.01	100.8
	-0.259	6.897	10.9	24.56	66.14	101
	-0.258	6.868	10.89	24.65	66.28	101.2
	-0.257	6.859	10.88	24.7	66.41	101.5
	-0.256	6.834	10.86	24.69	66.54	101.9
	-0.255	6.854	10.85	24.65	66.67	102.2
	-0.254	6.876	10.85	24.63	66.8	102.5
	-0.253	6.945	10.85	24.62	66.93	102.7
	-0.252	6.984	10.85	24.65	67.07	102.9
	-0.251	6.971	10.83	24.69	67.19	103.1
	-0.25	6.901	10.81	24.77	67.31	103.3
	-0.249	6.82	10.79	24.8	67.41	103.6
	-0.248	6.747	10.77	24.79	67.5	103.8
	-0.247	6.796	10.77	24.73	67.59	104.1
	-0.246	6.858	10.77	24.64	67.69	104.3
	-0.245	6.938	10.77	24.57	67.79	104.5
	-0.244	6.975	10.76	24.62	67.91	104.7
	-0.243	6.958	10.75	24.69	68.02	104.9
	-0.242	6.901	10.74	24.79	68.14	105
	-0.241	6.868	10.73	24.84	68.23	105.3
	-0.24	6.832	10.73	24.84	68.32	105.6
	-0.239	6.872	10.72	24.79	68.4	105.9
	-0.238	6.917	10.71	24.77	68.49	106.1
	-0.237	6.991	10.71	24.76	68.59	106.4
	-0.236	7.023	10.7	24.8	68.7	106.5
	-0.235	6.994	10.7	24.85	68.8	106.8
	-0.234	6.919	10.69	24.91	68.91	107
	-0.233	6.862	10.67	24.94	69	107.2
	-0.232	6.825	10.64	24.91	69.09	107.4
	-0.231	6.904	10.63	24.83	69.17	107.7
	-0.23	6.986	10.63	24.75	69.25	107.9
	-0.229	7.063	10.63	24.7	69.32	108.1
	-0.228	7.085	10.63	24.77	69.41	108.3
	-0.227	7.049	10.63	24.86	69.5	108.4
	-0.226	6.979	10.61	24.96	69.6	108.6
	-0.225	6.942	10.61	25.01	69.68	108.9
	-0.224	6.908	10.6	25.01	69.77	109.2
	-0.223	6.942	10.6	24.97	69.85	109.5
	-0.222	6.979	10.6	24.95	69.93	109.7
	-0.221	7.048	10.61	24.94	70	109.9
	-0.22	7.082	10.6	24.99	70.09	110.1
	-0.219	7.055	10.6	25.05	70.18	110.3
	-0.218	6.973	10.58	25.14	70.28	110.5
	-0.217	6.891	10.58	25.18	70.38	110.7
	-0.216	6.829	10.57	25.17	70.46	111
	-0.215	6.907	10.58	25.12	70.53	111.2
	-0.214	7.018	10.59	25.07	70.61	111.5
	-0.213	7.132	10.59	25.03	70.68	111.7
	-0.212	7.188	10.59	25.1	70.78	111.8
	-0.211	7.173	10.59	25.19	70.87	112
	-0.21	7.113	10.57	25.29	70.95	112.2
	-0.209	7.079	10.56	25.35	71.01	112.4
	-0.208	7.053	10.54	25.38	71.07	112.7
	-0.207	7.089	10.53	25.36	71.14	113.1
	-0.206	7.128	10.53	25.35	71.25	113.3
	-0.205	7.198	10.54	25.33	71.35	113.5
	-0.204	7.229	10.55	25.34	71.42	113.6
	-0.203	7.196	10.55	25.37	71.48	113.8
	-0.202	7.112	10.54	25.43	71.54	114
	-0.201	7.032	10.54	25.48	71.6	114.3
	-0.2	6.973	10.53	25.48	71.67	114.5
	-0.199	7.045	10.54	25.44	71.73	114.8
	-0.198	7.135	10.54	25.39	71.8	115
	-0.197	7.227	10.54	25.35	71.87	115.2
	-0.196	7.27	10.53	25.41	71.94	115.4
	-0.195	7.254	10.53	25.49	72.01	115.5
	-0.194	7.195	10.52	25.59	72.09	115.7
	-0.193	7.162	10.51	25.65	72.16	116
	-0.192	7.129	10.5	25.66	72.24	116.3
	-0.191	7.154	10.51	25.64	72.3	116.6
	-0.19	7.187	10.52	25.63	72.37	116.8
	-0.189	7.247	10.53	25.63	72.43	117
	-0.188	7.265	10.53	25.68	72.5	117.2
	-0.187	7.223	10.53	25.73	72.58	117.4
	-0.186	7.13	10.52	25.79	72.65	117.6
	-0.185	7.042	10.51	25.82	72.71	117.8
	-0.184	6.977	10.49	25.8	72.77	118
	-0.183	7.041	10.5	25.75	72.83	118.3
	-0.182	7.125	10.5	25.69	72.9	118.5
	-0.181	7.214	10.51	25.65	72.97	118.7
	-0.18	7.257	10.51	25.72	73.05	118.9
	-0.179	7.246	10.5	25.81	73.13	119
	-0.178	7.199	10.5	25.92	73.21	119.2
	-0.177	7.181	10.5	25.99	73.29	119.5
	-0.176	7.169	10.51	26	73.38	119.8
	-0.175	7.221	10.52	25.97	73.46	120.2
	-0.174	7.273	10.53	25.97	73.55	120.4
	-0.173	7.351	10.55	25.97	73.62	120.7
	-0.172	7.376	10.56	26.03	73.71	120.9
	-0.171	7.333	10.56	26.1	73.79	121.1
	-0.17	7.239	10.54	26.19	73.88	121.3
	-0.169	7.151	10.53	26.23	73.95	121.6
	-0.168	7.082	10.51	26.22	74.04	121.8
	-0.167	7.145	10.52	26.17	74.11	122.1
	-0.166	7.228	10.52	26.12	74.19	122.4
	-0.165	7.321	10.54	26.09	74.26	122.6
	-0.164	7.366	10.55	26.18	74.34	122.8
	-0.163	7.354	10.56	26.28	74.42	123
	-0.162	7.295	10.55	26.39	74.52	123.2
	-0.161	7.263	10.55	26.44	74.61	123.5
	-0.16	7.234	10.55	26.45	74.71	123.8
	-0.159	7.275	10.55	26.43	74.8	124.1
	-0.158	7.319	10.56	26.44	74.9	124.4
	-0.157	7.397	10.58	26.45	74.99	124.7
	-0.156	7.426	10.59	26.51	75.09	124.9
	-0.155	7.401	10.6	26.55	75.17	125.1
	-0.154	7.333	10.6	26.62	75.26	125.4
	-0.153	7.277	10.59	26.66	75.35	125.7
	-0.152	7.234	10.58	26.67	75.44	126
	-0.151	7.309	10.6	26.63	75.54	126.3
	-0.15	7.39	10.62	26.61	75.65	126.6
	-0.149	7.485	10.65	26.59	75.76	126.8
	-0.148	7.537	10.67	26.67	75.88	127.1
	-0.147	7.533	10.68	26.77	75.99	127.3
	-0.146	7.48	10.68	26.88	76.09	127.5
	-0.145	7.444	10.68	26.95	76.17	127.9
	-0.144	7.411	10.68	26.96	76.26	128.2
	-0.143	7.446	10.68	26.94	76.34	128.6
	-0.142	7.485	10.68	26.94	76.45	128.9
	-0.141	7.55	10.69	26.94	76.54	129.1
	-0.14	7.568	10.69	26.99	76.64	129.4
	-0.139	7.524	10.7	27.04	76.74	129.6
	-0.138	7.429	10.7	27.11	76.85	129.9
	-0.137	7.334	10.71	27.16	76.95	130.2
	-0.136	7.259	10.71	27.15	77.07	130.6
	-0.135	7.317	10.73	27.11	77.17	130.9
	-0.134	7.404	10.75	27.09	77.28	131.2
	-0.133	7.517	10.76	27.08	77.38	131.5
	-0.132	7.581	10.77	27.18	77.51	131.7
	-0.131	7.579	10.78	27.29	77.63	132
	-0.13	7.524	10.77	27.4	77.77	132.3
	-0.129	7.49	10.78	27.45	77.89	132.6
	-0.128	7.456	10.77	27.45	78.01	133
	-0.127	7.505	10.79	27.41	78.11	133.4
	-0.126	7.548	10.8	27.41	78.2	133.7
	-0.125	7.614	10.83	27.4	78.3	134
	-0.124	7.621	10.84	27.47	78.41	134.3
	-0.123	7.562	10.85	27.53	78.52	134.6
	-0.122	7.461	10.84	27.63	78.66	134.9
	-0.121	7.389	10.85	27.7	78.79	135.3
	-0.12	7.346	10.84	27.71	78.92	135.7
	-0.119	7.436	10.87	27.69	79.05	136.1
	-0.118	7.539	10.89	27.66	79.18	136.4
	-0.117	7.648	10.92	27.66	79.31	136.8
	-0.116	7.712	10.94	27.76	79.46	137
	-0.115	7.716	10.96	27.87	79.59	137.3
	-0.114	7.677	10.96	27.98	79.74	137.6
	-0.113	7.655	10.97	28.04	79.86	138
	-0.112	7.624	10.97	28.05	79.98	138.5
	-0.111	7.655	10.99	28.02	80.08	138.9
	-0.11	7.679	11	28.01	80.2	139.3
	-0.109	7.72	11.02	28.01	80.32	139.6
	-0.108	7.718	11.03	28.08	80.46	139.9
	-0.107	7.668	11.03	28.15	80.59	140.3
	-0.106	7.588	11.02	28.24	80.73	140.6
	-0.105	7.528	11.02	28.29	80.85	141
	-0.104	7.477	11.02	28.3	80.98	141.4
	-0.103	7.537	11.05	28.26	81.12	141.9
	-0.102	7.602	11.08	28.24	81.27	142.3
	-0.101	7.686	11.1	28.22	81.43	142.6
	-0.1	7.737	11.11	28.32	81.59	142.9
	-0.099	7.742	11.12	28.43	81.74	143.2
	-0.098	7.695	11.12	28.55	81.89	143.6
	-0.097	7.664	11.12	28.63	82.03	144
	-0.096	7.629	11.14	28.66	82.16	144.5
	-0.095	7.667	11.16	28.64	82.29	145
	-0.094	7.712	11.17	28.65	82.43	145.4
	-0.093	7.791	11.18	28.66	82.57	145.8
	-0.092	7.811	11.19	28.72	82.72	146.1
	-0.091	7.755	11.2	28.79	82.87	146.5
	-0.09	7.644	11.2	28.88	83.03	146.8
	-0.089	7.544	11.22	28.94	83.18	147.3
	-0.088	7.474	11.23	28.95	83.34	147.7
	-0.087	7.548	11.26	28.92	83.5	148.2
	-0.086	7.645	11.28	28.9	83.67	148.6
	-0.085	7.743	11.31	28.91	83.83	149
	-0.084	7.785	11.33	29.02	84.01	149.4
	-0.083	7.767	11.35	29.13	84.19	149.7
	-0.082	7.71	11.36	29.26	84.38	150.1
	-0.081	7.688	11.38	29.34	84.57	150.6
	-0.08	7.673	11.39	29.38	84.75	151.1
	-0.079	7.719	11.41	29.38	84.92	151.6
	-0.078	7.762	11.42	29.4	85.08	152.1
	-0.077	7.835	11.45	29.41	85.24	152.5
	-0.076	7.865	11.47	29.47	85.42	152.9
	-0.075	7.84	11.49	29.53	85.6	153.3
	-0.074	7.769	11.5	29.64	85.78	153.8
	-0.073	7.692	11.51	29.71	85.96	154.2
	-0.072	7.629	11.5	29.74	86.13	154.7
	-0.071	7.689	11.52	29.72	86.29	155.2
	-0.07	7.765	11.54	29.7	86.46	155.7
	-0.069	7.857	11.58	29.69	86.63	156.1
	-0.068	7.906	11.62	29.8	86.83	156.5
	-0.067	7.89	11.65	29.93	87.03	156.9
	-0.066	7.838	11.66	30.06	87.24	157.3
	-0.065	7.808	11.68	30.14	87.43	157.9
	-0.064	7.776	11.69	30.17	87.62	158.4
	-0.063	7.807	11.72	30.18	87.8	158.9
	-0.062	7.842	11.75	30.2	87.99	159.4
	-0.061	7.901	11.79	30.23	88.17	159.8
	-0.06	7.924	11.82	30.32	88.37	160.3
	-0.059	7.881	11.84	30.41	88.57	160.7
	-0.058	7.78	11.86	30.52	88.77	161.2
	-0.057	7.681	11.87	30.6	88.97	161.7
	-0.056	7.606	11.89	30.62	89.18	162.2
	-0.055	7.663	11.93	30.61	89.38	162.8
	-0.054	7.746	11.96	30.6	89.58	163.3
	-0.053	7.827	12	30.6	89.77	163.7
	-0.052	7.849	12.03	30.71	89.97	164.1
	-0.051	7.817	12.06	30.82	90.16	164.6
	-0.05	7.75	12.08	30.95	90.37	165
	-0.049	7.719	12.11	31.04	90.57	165.5
	-0.048	7.701	12.14	31.09	90.77	166.1
	-0.047	7.746	12.18	31.11	90.98	166.7
	-0.046	7.794	12.22	31.16	91.2	167.2
	-0.045	7.867	12.26	31.21	91.43	167.7
	-0.044	7.89	12.3	31.33	91.66	168.2
	-0.043	7.858	12.33	31.43	91.88	168.7
	-0.042	7.779	12.36	31.57	92.11	169.2
	-0.041	7.703	12.39	31.66	92.33	169.8
	-0.04	7.65	12.43	31.7	92.56	170.3
	-0.039	7.704	12.48	31.71	92.79	170.9
	-0.038	7.768	12.53	31.72	93.02	171.4
	-0.037	7.842	12.59	31.76	93.25	171.9
	-0.036	7.866	12.64	31.91	93.49	172.4
	-0.035	7.834	12.69	32.07	93.74	172.9
	-0.034	7.773	12.73	32.24	93.99	173.3
	-0.033	7.74	12.78	32.36	94.23	173.9
	-0.032	7.722	12.82	32.43	94.46	174.5
	-0.031	7.778	12.87	32.47	94.7	175.2
	-0.03	7.831	12.93	32.56	94.95	175.7
	-0.029	7.91	13	32.65	95.21	176.3
	-0.028	7.942	13.06	32.79	95.49	176.8
	-0.027	7.91	13.12	32.94	95.76	177.3
	-0.026	7.827	13.16	33.1	96.02	177.8
	-0.025	7.743	13.2	33.24	96.28	178.4
	-0.024	7.666	13.24	33.33	96.54	179
	-0.023	7.71	13.31	33.37	96.79	179.6
	-0.022	7.766	13.38	33.41	97.04	180.2
	-0.021	7.831	13.46	33.47	97.29	180.7
	-0.02	7.858	13.52	33.64	97.56	181.2
	-0.019	7.836	13.57	33.84	97.84	181.7
	-0.018	7.78	13.63	34.05	98.13	182.2
	-0.017	7.747	13.69	34.21	98.4	182.8
	-0.016	7.716	13.76	34.33	98.67	183.5
	-0.015	7.75	13.82	34.42	98.94	184.1
	-0.014	7.79	13.89	34.54	99.23	184.7
	-0.013	7.866	13.96	34.68	99.54	185.3
	-0.012	7.902	14.04	34.88	99.87	185.8
	-0.011	7.874	14.12	35.08	100.2	186.4
	-0.01	7.795	14.2	35.3	100.5	186.9
	-0.009	7.718	14.27	35.49	100.8	187.6
	-0.008	7.651	14.35	35.63	101.1	188.2
	-0.007	7.709	14.44	35.72	101.4	188.8
	-0.006	7.79	14.53	35.84	101.7	189.5
	-0.005	7.844	14.63	35.98	102	190
	-0.004	7.869	14.72	36.23	102.4	190.6
	-0.003	7.875	14.82	36.5	102.7	191.1
	-0.002	7.875	14.91	36.78	103	191.7
	-0.001	7.925	15	37.03	103.4	192.4
	0	7.964	15.1	37.23	103.8	193.1
	0.001	7.956	15.2	37.39	104.1	193.8
	0.002	7.927	15.29	37.59	104.5	194.4
	0.003	7.94	15.41	37.79	104.8	195
	0.004	7.938	15.52	38.06	105.2	195.6
	0.005	7.915	15.64	38.35	105.5	196.2
	0.006	7.859	15.75	38.67	105.9	196.8
	0.007	7.777	15.86	38.96	106.3	197.5
	0.008	7.721	15.97	39.2	106.7	198.2
	0.009	7.796	16.1	39.41	107	198.9
	0.01	7.886	16.24	39.62	107.4	199.6
	0.011	7.977	16.38	39.86	107.9	200.2
	0.012	8.008	16.52	40.21	108.3	200.8
	0.013	7.972	16.65	40.58	108.7	201.4
	0.014	7.891	16.78	40.99	109.1	202
	0.015	7.847	16.91	41.36	109.5	202.7
	0.016	7.817	17.05	41.69	110	203.5
	0.017	7.852	17.2	41.97	110.4	204.2
	0.018	7.886	17.36	42.29	110.8	204.9
	0.019	7.937	17.52	42.61	111.3	205.6
	0.02	7.937	17.69	43.02	111.7	206.2
	0.021	7.886	17.85	43.44	112.2	206.9
	0.022	7.805	18.01	43.9	112.6	207.6
	0.023	7.746	18.17	44.32	113.1	208.3
	0.024	7.712	18.32	44.69	113.6	209
	0.025	7.791	18.49	45.03	114.1	209.7
	0.026	7.865	18.66	45.39	114.6	210.5
	0.027	7.932	18.85	45.8	115.1	211.2
	0.028	7.953	19.04	46.35	115.6	211.9
	0.029	7.929	19.24	46.93	116.1	212.6
	0.03	7.882	19.43	47.53	116.7	213.3
	0.031	7.872	19.62	48.1	117.2	214.1
	0.032	7.86	19.82	48.62	117.7	214.9
	0.033	7.909	20.03	49.12	118.3	215.7
	0.034	7.956	20.25	49.67	118.9	216.5
	0.035	8.024	20.48	50.25	119.5	217.3
	0.036	8.05	20.7	50.92	120.1	218
	0.037	8.011	20.93	51.6	120.6	218.8
	0.038	7.925	21.13	52.32	121.2	219.6
	0.039	7.85	21.34	53.03	121.8	220.5
	0.04	7.8	21.54	53.72	122.5	221.3
	0.041	7.867	21.78	54.39	123.1	222.2
	0.042	7.952	22.03	55.09	123.7	223
	0.043	8.035	22.29	55.82	124.4	223.9
	0.044	8.07	22.52	56.67	125.1	224.6
	0.045	8.051	22.75	57.57	125.8	225.4
	0.046	7.995	22.98	58.51	126.5	226.2
	0.047	7.961	23.21	59.44	127.2	227.2
	0.048	7.936	23.44	60.35	127.9	228.1
	0.049	7.977	23.68	61.27	128.6	229.1
	0.05	8.021	23.92	62.22	129.3	230.1
	0.051	8.093	24.18	63.21	130	231
	0.052	8.118	24.41	64.27	130.7	231.8
	0.053	8.081	24.64	65.37	131.5	232.8
	0.054	7.998	24.85	66.53	132.3	233.7
	0.055	7.925	25.07	67.71	133	234.7
	0.056	7.872	25.29	68.87	133.8	235.7
	0.057	7.939	25.53	70.03	134.6	236.8
	0.058	8.019	25.77	71.24	135.4	237.8
	0.059	8.104	26.02	72.51	136.2	238.8
	0.06	8.14	26.25	73.94	137.1	239.8
	0.061	8.123	26.46	75.43	137.9	240.7
	0.062	8.075	26.66	76.96	138.8	241.8
	0.063	8.051	26.87	78.49	139.7	242.9
	0.064	8.026	27.07	80.03	140.6	244.1
	0.065	8.049	27.3	81.58	141.5	245.3
	0.066	8.073	27.51	83.22	142.4	246.4
	0.067	8.131	27.74	84.92	143.3	247.6
	0.068	8.164	27.95	86.74	144.2	248.7
	0.069	8.151	28.15	88.62	145.2	249.8
	0.07	8.095	28.35	90.57	146.2	251
	0.071	8.032	28.54	92.53	147.2	252.3
	0.072	7.988	28.74	94.5	148.2	253.6
	0.073	8.065	28.95	96.5	149.2	254.9
	0.074	8.168	29.16	98.57	150.3	256.2
	0.075	8.283	29.38	100.7	151.4	257.5
	0.076	8.344	29.57	103	152.4	258.7
	0.077	8.341	29.76	105.4	153.5	260
	0.078	8.293	29.94	107.8	154.6	261.4
	0.079	8.268	30.13	110.3	155.8	262.8
	0.08	8.249	30.31	112.8	156.9	264.3
	0.081	8.296	30.51	115.4	158	265.8
	0.082	8.344	30.7	118	159.2	267.3
	0.083	8.418	30.9	120.7	160.4	268.8
	0.084	8.448	31.09	123.6	161.6	270.2
	0.085	8.424	31.28	126.5	162.9	271.8
	0.086	8.351	31.47	129.6	164.2	273.3
	0.087	8.285	31.66	132.6	165.4	275
	0.088	8.237	31.84	135.7	166.8	276.7
	0.089	8.303	32.05	138.8	168.1	278.4
	0.09	8.386	32.25	142	169.4	280.1
	0.091	8.473	32.45	145.3	170.8	281.8
	0.092	8.517	32.65	148.7	172.2	283.5
	0.093	8.51	32.85	152.2	173.7	285.3
	0.094	8.475	33.03	155.8	175.1	287.1
	0.095	8.47	33.22	159.4	176.6	289
	0.096	8.477	33.4	163	178.1	291
	0.097	8.533	33.59	166.5	179.7	293
	0.098	8.626	33.78	170.1	181.2	295
	0.099	8.755	33.98	173.7	182.8	297.1
	0.1	4.12	29.4	170.7	178.6	293.2
	0.099	3.589	28.68	166	176	290.8
	0.098	3.152	28.1	161.5	173.5	288.5
	0.097	2.808	27.66	157.3	171.1	286.3
	0.096	2.584	27.4	153.4	168.9	284.3
	0.095	2.431	27.22	149.7	166.7	282.4
	0.094	2.31	27.07	146.2	164.7	280.5
	0.093	2.196	26.88	142.7	162.7	278.8
	0.092	2.089	26.65	139.4	160.9	277.1
	0.091	1.991	26.44	136.1	159.1	275.4
	0.09	1.886	26.21	132.9	157.4	273.8
	0.089	1.788	26.01	129.8	155.7	272.2
	0.088	1.695	25.85	126.8	154.1	270.7
	0.087	1.619	25.72	123.8	152.4	269.2
	0.086	1.542	25.59	120.9	150.8	267.8
	0.085	1.469	25.45	118.1	149.4	266.4
	0.084	1.382	25.21	115.3	148	265
	0.083	1.299	24.96	112.5	146.6	263.6
	0.082	1.21	24.7	109.9	145.2	262.3
	0.081	1.127	24.46	107.3	143.8	260.9
	0.08	1.043	24.27	104.7	142.4	259.6
	0.079	0.9675	24.11	102.3	141	258.3
	0.078	0.8993	23.92	99.9	139.7	257.1
	0.077	0.8683	23.74	97.56	138.5	255.9
	0.076	0.8495	23.5	95.28	137.3	254.7
	0.075	0.8444	23.25	93.06	136.1	253.5
	0.074	0.8269	22.98	90.9	134.9	252.3
	0.073	0.7989	22.73	88.79	133.7	251.2
	0.072	0.7493	22.53	86.77	132.6	250.1
	0.071	0.7065	22.34	84.8	131.4	249
	0.07	0.656	22.15	82.89	130.3	247.9
	0.069	0.6086	21.95	81.03	129.3	246.9
	0.068	0.5527	21.66	79.23	128.4	245.8
	0.067	0.5063	21.36	77.47	127.4	244.8
	0.066	0.45	21.05	75.76	126.4	243.8
	0.065	0.4061	20.78	74.11	125.4	242.8
	0.064	0.3628	20.53	72.51	124.3	241.8
	0.063	0.3317	20.3	70.97	123.3	240.9
	0.062	0.3017	20.06	69.49	122.3	239.9
	0.061	0.289	19.81	68.05	121.4	239
	0.06	0.2645	19.51	66.67	120.6	238.1
	0.059	0.2423	19.22	65.35	119.7	237.2
	0.058	0.2137	18.9	64.07	118.9	236.3
	0.057	0.2004	18.61	62.83	118	235.4
	0.056	0.1863	18.38	61.65	117.2	234.6
	0.055	0.1836	18.17	60.48	116.3	233.8
	0.054	0.1542	17.97	59.36	115.5	232.9
	0.053	0.1192	17.75	58.28	114.8	232.1
	0.052	0.0822	17.43	57.22	114.1	231.3
	0.051	0.06778	17.1	56.2	113.4	230.6
	0.05	0.05462	16.75	55.22	112.7	229.8
	0.049	0.04267	16.45	54.26	112	229
	0.048	-0.0116	16.18	53.34	111.2	228.3
	0.047	-0.08001	15.95	52.46	110.4	227.5
	0.046	-0.1535	15.71	51.61	109.7	226.8
	0.045	-0.2008	15.47	50.79	109.1	226.1
	0.044	-0.2264	15.18	50	108.5	225.4
	0.043	-0.224	14.89	49.25	107.9	224.7
	0.042	-0.2241	14.59	48.52	107.3	224
	0.041	-0.2226	14.33	47.81	106.6	223.3
	0.04	-0.2359	14.11	47.13	106	222.6
	0.039	-0.2452	13.93	46.47	105.4	222
	0.038	-0.261	13.75	45.83	104.8	221.3
	0.037	-0.27	13.55	45.22	104.3	220.7
	0.036	-0.2863	13.27	44.64	103.8	220.1
	0.035	-0.3032	12.98	44.07	103.4	219.5
	0.034	-0.3346	12.69	43.54	102.9	218.9
	0.033	-0.3612	12.43	43.02	102.3	218.3
	0.032	-0.3939	12.22	42.51	101.7	217.7
	0.031	-0.4171	12.05	42.02	101.2	217.1
	0.03	-0.4415	11.86	41.54	100.6	216.5
	0.029	-0.4593	11.67	41.08	100.2	215.9
	0.028	-0.4834	11.44	40.64	99.78	215.3
	0.027	-0.4994	11.21	40.2	99.34	214.8
	0.026	-0.5158	10.97	39.78	98.91	214.2
	0.025	-0.5228	10.76	39.37	98.42	213.7
	0.024	-0.5321	10.59	38.99	97.94	213.1
	0.023	-0.5446	10.46	38.61	97.45	212.6
	0.022	-0.5683	10.33	38.25	97.01	212
	0.021	-0.5883	10.2	37.88	96.63	211.5
	0.02	-0.6085	9.971	37.52	96.29	211
	0.019	-0.6147	9.738	37.17	95.96	210.5
	0.018	-0.6208	9.512	36.84	95.61	210
	0.017	-0.6304	9.327	36.52	95.18	209.4
	0.016	-0.652	9.189	36.23	94.73	208.9
	0.015	-0.6709	9.079	35.93	94.28	208.4
	0.014	-0.6951	8.946	35.65	93.87	207.9
	0.013	-0.7071	8.816	35.37	93.52	207.5
	0.012	-0.7238	8.651	35.09	93.21	207
	0.011	-0.7416	8.491	34.82	92.89	206.5
	0.01	-0.7692	8.311	34.57	92.57	206
	0.009	-0.7873	8.159	34.32	92.2	205.5
	0.008	-0.8063	8.052	34.09	91.84	205
	0.007	-0.8152	7.982	33.86	91.45	204.5
	0.006	-0.828	7.912	33.64	91.1	204
	0.005	-0.8343	7.833	33.43	90.82	203.5
	0.004	-0.8499	7.663	33.22	90.57	203
	0.003	-0.858	7.49	33	90.33	202.5
	0.002	-0.8699	7.319	32.79	90.08	202.1
	0.001	-0.8842	7.189	32.59	89.72	201.6
	0	-0.9042	7.101	32.4	89.35	201.1
	-0.001	-0.9094	7.044	32.21	88.97	200.6
	-0.002	-0.9158	6.97	32.03	88.63	200.1
	-0.003	-0.9091	6.899	31.85	88.36	199.7
	-0.004	-0.9042	6.781	31.67	88.13	199.2
	-0.005	-0.9126	6.664	31.51	87.87	198.7
	-0.006	-0.9433	6.523	31.36	87.61	198.2
	-0.007	-0.9818	6.415	31.21	87.29	197.7
	-0.008	-1.027	6.359	31.07	86.98	197.3
	-0.009	-1.053	6.343	30.92	86.67	196.8
	-0.01	-1.065	6.326	30.77	86.4	196.4
	-0.011	-1.063	6.301	30.63	86.18	195.9
	-0.012	-1.061	6.184	30.49	86	195.5
	-0.013	-1.06	6.054	30.37	85.81	195
	-0.014	-1.06	5.922	30.25	85.61	194.6
	-0.015	-1.048	5.825	30.14	85.32	194.1
	-0.016	-1.045	5.775	30.02	85.01	193.7
	-0.017	-1.039	5.761	29.9	84.69	193.2
	-0.018	-1.045	5.735	29.78	84.41	192.7
	-0.019	-1.059	5.706	29.64	84.17	192.3
	-0.02	-1.083	5.627	29.52	83.98	191.8
	-0.021	-1.101	5.545	29.4	83.77	191.3
	-0.022	-1.14	5.446	29.29	83.57	190.9
	-0.023	-1.172	5.376	29.17	83.3	190.4
	-0.024	-1.203	5.351	29.07	83.04	190
	-0.025	-1.219	5.358	28.97	82.76	189.5
	-0.026	-1.235	5.36	28.88	82.51	189
	-0.027	-1.236	5.355	28.78	82.3	188.6
	-0.028	-1.247	5.27	28.69	82.14	188.2
	-0.029	-1.249	5.176	28.59	81.98	187.7
	-0.03	-1.252	5.078	28.5	81.82	187.3
	-0.031	-1.246	5.018	28.41	81.55	186.8
	-0.032	-1.251	5.003	28.32	81.27	186.4
	-0.033	-1.254	5.019	28.24	80.97	185.9
	-0.034	-1.263	5.014	28.16	80.72	185.5
	-0.035	-1.264	5.003	28.07	80.52	185
	-0.036	-1.273	4.934	27.99	80.36	184.6
	-0.037	-1.28	4.864	27.91	80.18	184.1
	-0.038	-1.302	4.781	27.82	79.99	183.7
	-0.039	-1.327	4.736	27.74	79.75	183.3
	-0.04	-1.356	4.744	27.67	79.51	182.8
	-0.041	-1.374	4.795	27.6	79.25	182.4
	-0.042	-1.397	4.836	27.53	79.03	181.9
	-0.043	-1.409	4.859	27.47	78.86	181.5
	-0.044	-1.425	4.783	27.4	78.74	181.1
	-0.045	-1.439	4.689	27.32	78.61	180.6
	-0.046	-1.458	4.596	27.25	78.47	180.2
	-0.047	-1.465	4.546	27.18	78.22	179.8
	-0.048	-1.472	4.544	27.12	77.95	179.3
	-0.049	-1.463	4.57	27.07	77.68	178.9
	-0.05	-1.462	4.572	27.02	77.46	178.5
	-0.051	-1.469	4.57	26.96	77.29	178.1
	-0.052	-1.489	4.532	26.9	77.17	177.6
	-0.053	-1.502	4.496	26.84	77.02	177.2
	-0.054	-1.508	4.448	26.79	76.86	176.8
	-0.055	-1.497	4.43	26.74	76.65	176.4
	-0.056	-1.49	4.454	26.7	76.43	176
	-0.057	-1.487	4.506	26.65	76.18	175.6
	-0.058	-1.491	4.557	26.6	75.96	175.1
	-0.059	-1.491	4.585	26.54	75.8	174.7
	-0.06	-1.499	4.518	26.48	75.68	174.3
	-0.061	-1.51	4.438	26.41	75.56	173.9
	-0.062	-1.529	4.356	26.34	75.43	173.5
	-0.063	-1.545	4.31	26.28	75.2	173.1
	-0.064	-1.553	4.313	26.22	74.95	172.7
	-0.065	-1.554	4.346	26.16	74.7	172.2
	-0.066	-1.568	4.363	26.1	74.48	171.8
	-0.067	-1.59	4.38	26.04	74.31	171.4
	-0.068	-1.625	4.344	25.99	74.18	171
	-0.069	-1.66	4.302	25.93	74.02	170.6
	-0.07	-1.687	4.238	25.88	73.87	170.2
	-0.071	-1.703	4.207	25.83	73.66	169.8
	-0.072	-1.712	4.23	25.79	73.45	169.4
	-0.073	-1.707	4.292	25.75	73.22	169
	-0.074	-1.714	4.35	25.72	73.03	168.6
	-0.075	-1.716	4.392	25.67	72.9	168.3
	-0.076	-1.727	4.332	25.63	72.8	167.9
	-0.077	-1.737	4.255	25.58	72.68	167.5
	-0.078	-1.747	4.176	25.53	72.55	167.1
	-0.079	-1.749	4.132	25.47	72.32	166.7
	-0.08	-1.761	4.137	25.43	72.07	166.3
	-0.081	-1.762	4.174	25.37	71.81	165.9
	-0.082	-1.775	4.186	25.32	71.61	165.5
	-0.083	-1.79	4.196	25.27	71.45	165.2
	-0.084	-1.816	4.153	25.22	71.33	164.8
	-0.085	-1.831	4.113	25.17	71.2	164.4
	-0.086	-1.851	4.058	25.13	71.06	164
	-0.087	-1.865	4.031	25.08	70.86	163.6
	-0.088	-1.886	4.047	25.03	70.66	163.3
	-0.089	-1.9	4.099	24.99	70.43	162.9
	-0.09	-1.922	4.141	24.95	70.24	162.5
	-0.091	-1.929	4.176	24.91	70.11	162.2
	-0.092	-1.944	4.12	24.87	70.02	161.8
	-0.093	-1.952	4.047	24.82	69.92	161.4
	-0.094	-1.966	3.968	24.78	69.81	161.1
	-0.095	-1.972	3.928	24.73	69.59	160.7
	-0.096	-1.989	3.933	24.7	69.36	160.3
	-0.097	-2.007	3.973	24.65	69.15	160
	-0.098	-2.034	3.994	24.62	68.96	159.6
	-0.099	-2.052	4.015	24.58	68.81	159.2
	-0.1	-2.078	3.983	24.55	68.67	158.9
	-0.101	-2.085	3.951	24.5	68.52	158.5
	-0.102	-2.095	3.893	24.47	68.37	158.2
	-0.103	-2.098	3.858	24.43	68.23	157.8
	-0.104	-2.102	3.865	24.39	68.08	157.5
	-0.105	-2.104	3.917	24.36	67.91	157.1
	-0.106	-2.118	3.968	24.32	67.74	156.7
	-0.107	-2.117	4.017	24.28	67.61	156.4
	-0.108	-2.122	3.971	24.25	67.51	156
	-0.109	-2.119	3.91	24.21	67.42	155.7
	-0.11	-2.12	3.839	24.18	67.33	155.3
	-0.111	-2.123	3.805	24.14	67.14	155
	-0.112	-2.141	3.807	24.1	66.93	154.6
	-0.113	-2.148	3.841	24.07	66.7	154.2
	-0.114	-2.163	3.854	24.03	66.52	153.9
	-0.115	-2.165	3.871	24	66.39	153.6
	-0.116	-2.168	3.844	23.97	66.3	153.2
	-0.117	-2.164	3.821	23.94	66.19	152.9
	-0.118	-2.172	3.767	23.91	66.08	152.5
	-0.119	-2.18	3.74	23.87	65.9	152.2
	-0.12	-2.203	3.75	23.84	65.72	151.8
	-0.121	-2.213	3.798	23.81	65.53	151.5
	-0.122	-2.231	3.846	23.78	65.37	151.2
	-0.123	-2.229	3.888	23.75	65.27	150.8
	-0.124	-2.229	3.832	23.71	65.2	150.5
	-0.125	-2.226	3.766	23.67	65.13	150.1
	-0.126	-2.234	3.697	23.63	65.04	149.8
	-0.127	-2.238	3.671	23.6	64.84	149.5
	-0.128	-2.256	3.692	23.57	64.63	149.1
	-0.129	-2.26	3.741	23.54	64.42	148.8
	-0.13	-2.27	3.758	23.51	64.25	148.4
	-0.131	-2.279	3.765	23.48	64.13	148.1
	-0.132	-2.294	3.721	23.45	64.05	147.8
	-0.133	-2.305	3.682	23.41	63.95	147.4
	-0.134	-2.323	3.628	23.38	63.83	147.1
	-0.135	-2.328	3.614	23.34	63.66	146.8
	-0.136	-2.341	3.649	23.31	63.5	146.5
	-0.137	-2.344	3.722	23.28	63.31	146.1
	-0.138	-2.35	3.785	23.25	63.17	145.8
	-0.139	-2.35	3.826	23.21	63.07	145.5
	-0.14	-2.361	3.758	23.17	63	145.1
	-0.141	-2.372	3.678	23.13	62.93	144.8
	-0.142	-2.398	3.597	23.09	62.84	144.5
	-0.143	-2.42	3.559	23.05	62.64	144.2
	-0.144	-2.442	3.57	23.02	62.43	143.8
	-0.145	-2.447	3.609	22.98	62.22	143.5
	-0.146	-2.451	3.623	22.95	62.05	143.2
	-0.147	-2.449	3.637	22.92	61.94	142.8
	-0.148	-2.454	3.601	22.9	61.88	142.5
	-0.149	-2.464	3.568	22.87	61.78	142.2
	-0.15	-2.479	3.521	22.84	61.68	141.9
	-0.151	-2.492	3.501	22.8	61.51	141.6
	-0.152	-2.513	3.526	22.77	61.34	141.2
	-0.153	-2.533	3.584	22.72	61.13	140.9
	-0.154	-2.55	3.631	22.68	60.97	140.6
	-0.155	-2.557	3.664	22.64	60.87	140.3
	-0.156	-2.55	3.602	22.6	60.82	139.9
	-0.157	-2.538	3.529	22.57	60.78	139.6
	-0.158	-2.54	3.455	22.55	60.71	139.3
	-0.159	-2.55	3.426	22.52	60.53	138.9
	-0.16	-2.571	3.444	22.49	60.33	138.6
	-0.161	-2.584	3.498	22.45	60.1	138.3
	-0.162	-2.584	3.523	22.42	59.93	138
	-0.163	-2.576	3.545	22.38	59.81	137.7
	-0.164	-2.579	3.507	22.35	59.74	137.3
	-0.165	-2.585	3.468	22.32	59.66	137
	-0.166	-2.603	3.405	22.29	59.57	136.7
	-0.167	-2.61	3.381	22.25	59.43	136.4
	-0.168	-2.611	3.4	22.22	59.27	136.1
	-0.169	-2.607	3.463	22.18	59.07	135.8
	-0.17	-2.611	3.517	22.15	58.91	135.4
	-0.171	-2.613	3.56	22.11	58.82	135.1
	-0.172	-2.628	3.502	22.09	58.77	134.8
	-0.173	-2.634	3.436	22.06	58.73	134.5
	-0.174	-2.642	3.363	22.03	58.66	134.2
	-0.175	-2.645	3.33	21.99	58.47	133.9
	-0.176	-2.653	3.341	21.95	58.27	133.6
	-0.177	-2.657	3.39	21.9	58.06	133.2
	-0.178	-2.674	3.415	21.87	57.89	132.9
	-0.179	-2.682	3.436	21.83	57.79	132.6
	-0.18	-2.694	3.396	21.8	57.72	132.3
	-0.181	-2.702	3.353	21.76	57.63	132
	-0.182	-2.716	3.291	21.73	57.53	131.6
	-0.183	-2.724	3.268	21.7	57.37	131.3
	-0.184	-2.735	3.291	21.68	57.22	131
	-0.185	-2.73	3.35	21.65	57.04	130.7
	-0.186	-2.725	3.398	21.63	56.91	130.4
	-0.187	-2.714	3.436	21.6	56.83	130.1
	-0.188	-2.712	3.377	21.58	56.8	129.8
	-0.189	-2.71	3.31	21.55	56.75	129.5
	-0.19	-2.722	3.241	21.51	56.67	129.2
	-0.191	-2.727	3.21	21.46	56.47	128.9
	-0.192	-2.736	3.229	21.41	56.26	128.5
	-0.193	-2.738	3.281	21.35	56.04	128.2
	-0.194	-2.75	3.303	21.29	55.88	127.9
	-0.195	-2.76	3.318	21.24	55.78	127.6
	-0.196	-2.784	3.276	21.2	55.72	127.3
	-0.197	-2.8	3.23	21.18	55.63	127
	-0.198	-2.814	3.166	21.16	55.54	126.7
	-0.199	-2.815	3.136	21.13	55.39	126.4
	-0.2	-2.82	3.157	21.12	55.25	126.1
	-0.201	-2.812	3.221	21.1	55.09	125.8
	-0.202	-2.808	3.292	21.08	54.96	125.5
	-0.203	-2.79	3.354	21.04	54.89	125.2
	-0.204	-2.774	3.307	21	54.86	124.8
	-0.205	-2.761	3.231	20.94	54.82	124.5
	-0.206	-2.765	3.137	20.89	54.76	124.2
	-0.207	-2.769	3.08	20.85	54.59	123.9
	-0.208	-2.785	3.086	20.82	54.39	123.6
	-0.209	-2.792	3.135	20.79	54.18	123.3
	-0.21	-2.809	3.163	20.75	54.03	123
	-0.211	-2.826	3.185	20.72	53.93	122.7
	-0.212	-2.849	3.149	20.69	53.87	122.4
	-0.213	-2.86	3.111	20.65	53.79	122.1
	-0.214	-2.868	3.055	20.61	53.71	121.7
	-0.215	-2.863	3.03	20.56	53.55	121.4
	-0.216	-2.866	3.049	20.52	53.4	121.1
	-0.217	-2.869	3.104	20.47	53.21	120.8
	-0.218	-2.883	3.151	20.43	53.06	120.5
	-0.219	-2.891	3.189	20.39	52.98	120.2
	-0.22	-2.904	3.135	20.35	52.95	119.9
	-0.221	-2.909	3.069	20.32	52.91	119.6
	-0.222	-2.916	2.998	20.29	52.86	119.3
	-0.223	-2.919	2.963	20.26	52.69	119
	-0.224	-2.925	2.968	20.22	52.5	118.7
	-0.225	-2.926	3.007	20.17	52.3	118.4
	-0.226	-2.928	3.03	20.13	52.15	118
	-0.227	-2.919	3.051	20.09	52.04	117.7
	-0.228	-2.916	3.024	20.06	51.99	117.4
	-0.229	-2.916	2.994	20.02	51.92	117.1
	-0.23	-2.924	2.934	19.98	51.85	116.8
	-0.231	-2.932	2.899	19.93	51.71	116.5
	-0.232	-2.942	2.909	19.89	51.55	116.2
	-0.233	-2.937	2.958	19.85	51.37	115.9
	-0.234	-2.936	3.008	19.82	51.22	115.6
	-0.235	-2.928	3.05	19.78	51.14	115.3
	-0.236	-2.927	2.997	19.75	51.11	114.9
	-0.237	-2.926	2.93	19.71	51.06	114.6
	-0.238	-2.932	2.857	19.68	51	114.3
	-0.239	-2.929	2.818	19.64	50.82	114
	-0.24	-2.936	2.829	19.6	50.63	113.7
	-0.241	-2.941	2.871	19.55	50.44	113.3
	-0.242	-2.963	2.889	19.51	50.29	113
	-0.243	-2.988	2.902	19.47	50.19	112.7
	-0.244	-3.017	2.863	19.43	50.12	112.4
	-0.245	-3.034	2.826	19.38	50.02	112
	-0.246	-3.05	2.772	19.33	49.92	111.7
	-0.247	-3.058	2.75	19.26	49.75	111.4
	-0.248	-3.073	2.77	19.2	49.59	111
	-0.249	-3.091	2.829	19.15	49.4	110.7
	-0.25	-3.112	2.881	19.1	49.26	110.3
	-0.251	-3.124	2.923	19.06	49.19	110
	-0.252	-3.133	2.866	19.01	49.16	109.6
	-0.253	-3.129	2.793	18.96	49.11	109.3
	-0.254	-3.13	2.712	18.92	49.04	109
	-0.255	-3.13	2.672	18.86	48.85	108.6
	-0.256	-3.138	2.675	18.81	48.64	108.3
	-0.257	-3.14	2.715	18.75	48.44	107.9
	-0.258	-3.144	2.737	18.7	48.28	107.6
	-0.259	-3.138	2.758	18.66	48.17	107.2
	-0.26	-3.144	2.732	18.62	48.1	106.8
	-0.261	-3.146	2.704	18.57	48.01	106.5
	-0.262	-3.156	2.648	18.52	47.92	106.1
	-0.263	-3.155	2.623	18.46	47.77	105.8
	-0.264	-3.152	2.647	18.4	47.61	105.4
	-0.265	-3.138	2.704	18.36	47.41	105.1
	-0.266	-3.136	2.756	18.32	47.24	104.7
	-0.267	-3.137	2.796	18.28	47.14	104.4
	-0.268	-3.156	2.737	18.24	47.09	104
	-0.269	-3.171	2.667	18.18	47.03	103.6
	-0.27	-3.183	2.598	18.11	46.97	103.2
	-0.271	-3.187	2.557	18.05	46.79	102.9
	-0.272	-3.195	2.559	18	46.58	102.5
	-0.273	-3.201	2.598	17.96	46.36	102.1
	-0.274	-3.221	2.614	17.92	46.18	101.7
	-0.275	-3.229	2.627	17.87	46.05	101.3
	-0.276	-3.244	2.588	17.81	45.97	101
	-0.277	-3.255	2.548	17.76	45.86	100.6
	-0.278	-3.268	2.491	17.7	45.75	100.2
	-0.279	-3.281	2.475	17.65	45.59	99.76
	-0.28	-3.297	2.506	17.6	45.43	99.35
	-0.281	-3.301	2.567	17.54	45.24	98.96
	-0.282	-3.317	2.613	17.49	45.09	98.56
	-0.283	-3.324	2.645	17.43	44.99	98.16
	-0.284	-3.335	2.582	17.38	44.93	97.76
	-0.285	-3.341	2.514	17.32	44.86	97.35
	-0.286	-3.343	2.449	17.28	44.78	96.94
	-0.287	-3.336	2.424	17.23	44.58	96.52
	-0.288	-3.334	2.443	17.18	44.36	96.09
	-0.289	-3.319	2.488	17.12	44.13	95.66
	-0.29	-3.313	2.504	17.07	43.94	95.23
	-0.291	-3.306	2.514	17	43.81	94.8
	-0.292	-3.309	2.469	16.93	43.7	94.37
	-0.293	-3.314	2.428	16.85	43.56	93.93
	-0.294	-3.337	2.372	16.79	43.42	93.47
	-0.295	-3.357	2.352	16.72	43.24	93.02
	-0.296	-3.384	2.384	16.66	43.06	92.56
	-0.297	-3.398	2.453	16.59	42.85	92.11
	-0.298	-3.411	2.509	16.52	42.67	91.65
	-0.299	-3.413	2.552	16.44	42.53	91.2
	-0.3	-3.432	2.49	16.38	42.44	90.73
	-0.301	-3.454	2.412	16.31	42.34	90.25
	-0.302	-3.487	2.343	16.24	42.23	89.77
	-0.303	-3.512	2.309	16.17	42	89.28
	-0.304	-3.535	2.309	16.1	41.75	88.79
	-0.305	-3.539	2.333	16.04	41.5	88.31
	-0.306	-3.55	2.326	15.98	41.29	87.82
	-0.307	-3.557	2.315	15.9	41.13	87.33
	-0.308	-3.58	2.288	15.82	41.01	86.83
	-0.309	-3.602	2.275	15.73	40.87	86.32
	-0.31	-3.632	2.242	15.65	40.72	85.81
	-0.311	-3.649	2.233	15.58	40.5	85.3
	-0.312	-3.668	2.254	15.52	40.28	84.79
	-0.313	-3.673	2.296	15.43	40.03	84.28
	-0.314	-3.687	2.341	15.35	39.82	83.76
	-0.315	-3.693	2.377	15.26	39.68	83.24
	-0.316	-3.71	2.319	15.17	39.58	82.71
	-0.317	-3.719	2.247	15.08	39.46	82.19
	-0.318	-3.737	2.17	15	39.33	81.66
	-0.319	-3.746	2.13	14.91	39.08	81.12
	-0.32	-3.762	2.138	14.84	38.81	80.58
	-0.321	-3.765	2.183	14.76	38.54	80.03
	-0.322	-3.774	2.205	14.67	38.3	79.48
	-0.323	-3.774	2.221	14.57	38.12	78.93
	-0.324	-3.786	2.183	14.47	37.99	78.37
	-0.325	-3.797	2.143	14.36	37.82	77.81
	-0.326	-3.824	2.074	14.26	37.66	77.24
	-0.327	-3.844	2.034	14.16	37.42	76.68
	-0.328	-3.865	2.042	14.07	37.19	76.12
	-0.329	-3.867	2.096	13.98	36.93	75.55
	-0.33	-3.865	2.155	13.89	36.72	74.97
	-0.331	-3.851	2.206	13.8	36.55	74.39
	-0.332	-3.853	2.149	13.71	36.42	73.8
	-0.333	-3.856	2.069	13.61	36.28	73.22
	-0.334	-3.879	1.974	13.5	36.12	72.64
	-0.335	-3.9	1.921	13.38	35.84	72.04
	-0.336	-3.925	1.921	13.26	35.54	71.44
	-0.337	-3.934	1.96	13.15	35.25	70.83
	-0.338	-3.946	1.98	13.06	34.99	70.22
	-0.339	-3.944	1.996	12.96	34.79	69.61
	-0.34	-3.949	1.955	12.87	34.62	69
	-0.341	-3.944	1.914	12.76	34.42	68.39
	-0.342	-3.951	1.852	12.65	34.23	67.78
	-0.343	-3.956	1.823	12.53	33.97	67.17
	-0.344	-3.978	1.839	12.42	33.71	66.55
	-0.345	-3.995	1.888	12.31	33.42	65.93
	-0.346	-4.016	1.926	12.19	33.16	65.3
	-0.347	-4.017	1.949	12.07	32.96	64.67
	-0.348	-4.017	1.874	11.94	32.82	64.04
	-0.349	-4.011	1.785	11.81	32.67	63.42
	-0.35	-4.018	1.694	11.7	32.51	62.8
	-0.351	-4.016	1.641	11.57	32.2	62.17
	-0.352	-4.021	1.639	11.44	31.87	61.52
	-0.353	-4.022	1.676	11.29	31.54	60.87
	-0.354	-4.032	1.691	11.16	31.27	60.22
	-0.355	-4.045	1.702	11.03	31.04	59.58
	-0.356	-4.061	1.654	10.9	30.84	58.93
	-0.357	-4.064	1.6	10.77	30.61	58.29
	-0.358	-4.072	1.525	10.64	30.39	57.64
	-0.359	-4.077	1.486	10.5	30.12	56.98
	-0.36	-4.084	1.489	10.36	29.85	56.32
	-0.361	-4.085	1.526	10.22	29.54	55.67
	-0.362	-4.089	1.555	10.09	29.27	55
	-0.363	-4.088	1.577	9.942	29.05	54.35
	-0.364	-4.096	1.506	9.787	28.87	53.68
	-0.365	-4.095	1.427	9.614	28.69	53.02
	-0.366	-4.09	1.34	9.44	28.49	52.35
	-0.367	-4.071	1.287	9.266	28.15	51.68
	-0.368	-4.058	1.274	9.113	27.8	51
	-0.369	-4.043	1.291	8.971	27.45	50.34
	-0.37	-4.039	1.283	8.835	27.16	49.68
	-0.371	-4.038	1.273	8.689	26.92	49.02
	-0.372	-4.044	1.21	8.535	26.73	48.36
	-0.373	-4.037	1.144	8.363	26.5	47.69
	-0.374	-4.036	1.051	8.184	26.27	47
	-0.375	-4.021	0.9904	7.996	25.96	46.32
	-0.376	-4.008	0.9819	7.812	25.64	45.63
	-0.377	-4	1.014	7.63	25.27	44.95
	-0.378	-4.002	1.041	7.461	24.95	44.27
	-0.379	-4	1.057	7.278	24.7	43.6
	-0.38	-4.009	0.9612	7.085	24.5	42.93
	-0.381	-4.013	0.8471	6.87	24.31	42.26
	-0.382	-4.021	0.7296	6.662	24.09	41.58
	-0.383	-4.029	0.6511	6.459	23.75	40.89
	-0.384	-4.034	0.6255	6.289	23.38	40.2
	-0.385	-4.023	0.6388	6.116	23	39.52
	-0.386	-4.012	0.6276	5.945	22.67	38.84
	-0.387	-3.992	0.6106	5.753	22.4	38.16
	-0.388	-3.98	0.5381	5.562	22.17	37.49
	-0.389	-3.97	0.4619	5.36	21.91	36.8
	-0.39	-3.962	0.361	5.164	21.65	36.11
	-0.391	-3.947	0.2924	4.959	21.33	35.41
	-0.392	-3.933	0.269	4.76	20.99	34.71
	-0.393	-3.91	0.2811	4.553	20.62	34.02
	-0.394	-3.898	0.2851	4.357	20.28	33.32
	-0.395	-3.887	0.2796	4.152	20	32.63
	-0.396	-3.895	0.1661	3.942	19.75	31.93
	-0.397	-3.908	0.04074	3.724	19.49	31.24
	-0.398	-3.927	-0.097	3.511	19.2	30.53
	-0.399	-3.942	-0.2035	3.293	18.79	29.81
	-0.4	-3.965	-0.2651	3.083	18.35	29.09
	-0.401	-3.976	-0.2855	2.871	17.92	28.38
	-0.402	-3.988	-0.3272	2.661	17.54	27.67
	-0.403	-3.987	-0.3661	2.45	17.21	26.97
	-0.404	-3.986	-0.464	2.253	16.93	26.27
	-0.405	-3.979	-0.5684	2.053	16.62	25.58
	-0.406	-3.981	-0.695	1.859	16.29	24.88
	-0.407	-3.977	-0.7858	1.663	15.89	24.17
	-0.408	-3.981	-0.8289	1.477	15.47	23.46
	-0.409	-3.977	-0.832	1.291	15.02	22.76
	-0.41	-3.983	-0.8406	1.119	14.61	22.07
	-0.411	-3.982	-0.8637	0.9461	14.24	21.39
	-0.412	-3.981	-0.988	0.7778	13.92	20.7
	-0.413	-3.981	-1.129	0.5982	13.6	20.02
	-0.414	-3.986	-1.279	0.4241	13.27	19.34
	-0.415	-3.979	-1.384	0.2413	12.8	18.66
	-0.416	-3.98	-1.436	0.07847	12.31	18
	-0.417	-3.971	-1.451	-0.07388	11.8	17.36
	-0.418	-3.965	-1.494	-0.2084	11.34	16.71
	-0.419	-3.974	-1.548	-0.3451	10.92	16.06
	-0.42	-3.992	-1.663	-0.4757	10.54	15.4
	-0.421	-4	-1.769	-0.6187	10.13	14.75
	-0.422	-4.012	-1.894	-0.7511	9.732	14.12
	-0.423	-4.007	-1.971	-0.8818	9.266	13.51
	-0.424	-4.001	-1.998	-0.9974	8.797	12.91
	-0.425	-3.998	-1.986	-1.107	8.29	12.32
	-0.426	-4	-1.982	-1.21	7.822	11.73
	-0.427	-3.998	-1.992	-1.319	7.407	11.16
	-0.428	-4.006	-2.113	-1.422	7.039	10.59
	-0.429	-4.004	-2.243	-1.531	6.666	10.05
	-0.43	-4.009	-2.377	-1.626	6.281	9.519
	-0.431	-4.011	-2.463	-1.715	5.78	9.002
	-0.432	-4.019	-2.495	-1.787	5.268	8.494
	-0.433	-4.017	-2.49	-1.851	4.752	8.011
	-0.434	-4.018	-2.508	-1.905	4.282	7.536
	-0.435	-4.012	-2.526	-1.968	3.862	7.078
	-0.436	-4.014	-2.598	-2.026	3.486	6.632
	-0.437	-4.011	-2.662	-2.092	3.09	6.2
	-0.438	-4.017	-2.748	-2.144	2.702	5.781
	-0.439	-4.012	-2.796	-2.194	2.257	5.388
	-0.44	-4.009	-2.798	-2.234	1.813	5.005
	-0.441	-4.003	-2.765	-2.275	1.34	4.638
	-0.442	-3.998	-2.734	-2.3	0.9218	4.279
	-0.443	-3.988	-2.708	-2.327	0.5755	3.933
	-0.444	-3.988	-2.786	-2.348	0.3019	3.597
	-0.445	-3.977	-2.867	-2.384	0.03813	3.288
	-0.446	-3.971	-2.957	-2.425	-0.2344	2.994
	-0.447	-3.955	-3.007	-2.47	-0.6359	2.714
	-0.448	-3.944	-3.004	-2.498	-1.051	2.441
	-0.449	-3.933	-2.967	-2.515	-1.471	2.177
	-0.45	-3.934	-2.955	-2.52	-1.819	1.918
	-0.451	-3.935	-2.938	-2.529	-2.083	1.682
	-0.452	-3.946	-2.981	-2.539	-2.278	1.462
	-0.453	-3.95	-3.017	-2.557	-2.488	1.261
	-0.454	-3.958	-3.072	-2.566	-2.691	1.067
	-0.455	-3.955	-3.083	-2.568	-2.964	0.8794
	-0.456	-3.95	-3.041	-2.563	-3.227	0.6921
	-0.457	-3.941	-2.962	-2.558	-3.498	0.5171
	-0.458	-3.938	-2.907	-2.56	-3.712	0.3491
	-0.459	-3.933	-2.87	-2.577	-3.86	0.1976
	-0.46	-3.933	-2.945	-2.598	-3.95	0.05123
	-0.461	-3.921	-3.021	-2.621	-4.041	-0.0833
	-0.462	-3.915	-3.094	-2.631	-4.126	-0.2086
	-0.463	-3.908	-3.12	-2.634	-4.314	-0.3238
	-0.464	-3.913	-3.097	-2.625	-4.509	-0.4337
	-0.465	-3.917	-3.037	-2.618	-4.706	-0.5373
	-0.466	-3.924	-3.003	-2.608	-4.85	-0.6445
	-0.467	-3.923	-2.97	-2.605	-4.928	-0.7419
	-0.468	-3.923	-2.996	-2.599	-4.949	-0.8348
	-0.469	-3.91	-3.022	-2.598	-4.987	-0.9211
	-0.47	-3.899	-3.071	-2.592	-5.015	-0.9997
	-0.471	-3.878	-3.081	-2.595	-5.096	-1.075
	-0.472	-3.868	-3.042	-2.594	-5.171	-1.149
	-0.473	-3.857	-2.961	-2.599	-5.274	-1.215
	-0.474	-3.856	-2.885	-2.595	-5.335	-1.281
	-0.475	-3.85	-2.822	-2.594	-5.338	-1.342
	-0.476	-3.841	-2.867	-2.584	-5.284	-1.399
	-0.477	-3.826	-2.923	-2.577	-5.225	-1.451
	-0.478	-3.828	-2.985	-2.563	-5.175	-1.501
	-0.479	-3.83	-3.002	-2.564	-5.246	-1.545
	-0.48	-3.845	-2.971	-2.557	-5.327	-1.594
	-0.481	-3.848	-2.911	-2.562	-5.41	-1.638
	-0.482	-3.839	-2.88	-2.556	-5.438	-1.687
	-0.483	-3.818	-2.848	-2.554	-5.405	-1.727
	-0.484	-3.807	-2.874	-2.547	-5.327	-1.767
	-0.485	-3.795	-2.898	-2.55	-5.275	-1.796
	-0.486	-3.804	-2.949	-2.544	-5.224	-1.829
	-0.487	-3.813	-2.971	-2.549	-5.241	-1.858
	-0.488	-3.825	-2.939	-2.539	-5.256	-1.893
	-0.489	-3.827	-2.857	-2.533	-5.295	-1.927
	-0.49	-3.832	-2.774	-2.525	-5.291	-1.962
	-0.491	-3.826	-2.699	-2.521	-5.226	-1.98
	-0.492	-3.832	-2.736	-2.514	-5.111	-2.003
	-0.493	-3.835	-2.795	-2.51	-5.002	-2.017
	-0.494	-3.842	-2.859	-2.489	-4.908	-2.038
	-0.495	-3.834	-2.883	-2.471	-4.942	-2.063
	-0.496	-3.823	-2.856	-2.457	-4.991	-2.095
	-0.497	-3.799	-2.794	-2.456	-5.047	-2.115
	-0.498	-3.787	-2.762	-2.461	-5.055	-2.139
	-0.499	-3.781	-2.736	-2.467	-5.001	-2.15
	-0.5	-3.788	-2.765	-2.46	-4.907	-2.164
	-0.501	-3.786	-2.792	-2.454	-4.847	-2.183
	-0.502	-3.783	-2.828	-2.441	-4.791	-2.212
	-0.503	-3.766	-2.827	-2.432	-4.807	-2.239
	-0.504	-3.753	-2.78	-2.421	-4.825	-2.267
	-0.505	-3.741	-2.702	-2.416	-4.867	-2.292
	-0.506	-3.731	-2.639	-2.409	-4.868	-2.32
	-0.507	-3.717	-2.593	-2.411	-4.813	-2.344
	-0.508	-3.714	-2.643	-2.406	-4.709	-2.372
	-0.509	-3.714	-2.708	-2.402	-4.617	-2.396
	-0.51	-3.726	-2.779	-2.397	-4.535	-2.417
	-0.511	-3.733	-2.814	-2.405	-4.58	-2.448
	-0.512	-3.734	-2.807	-2.408	-4.649	-2.488
	-0.513	-3.725	-2.76	-2.42	-4.73	-2.522
	-0.514	-3.724	-2.728	-2.415	-4.762	-2.554
	-0.515	-3.724	-2.692	-2.409	-4.74	-2.576
	-0.516	-3.74	-2.708	-2.403	-4.67	-2.59
	-0.517	-3.745	-2.733	-2.408	-4.63	-2.606
	-0.518	-3.759	-2.788	-2.416	-4.596	-2.634
	-0.519	-3.768	-2.81	-2.434	-4.633	-2.659
	-0.52	-3.777	-2.779	-2.438	-4.673	-2.685
	-0.521	-3.785	-2.709	-2.438	-4.744	-2.707
	-0.522	-3.797	-2.644	-2.432	-4.774	-2.735
	-0.523	-3.787	-2.601	-2.425	-4.748	-2.766
	-0.524	-3.784	-2.659	-2.42	-4.67	-2.809
	-0.525	-3.776	-2.731	-2.429	-4.597	-2.84
	-0.526	-3.774	-2.799	-2.437	-4.537	-2.865
	-0.527	-3.787	-2.828	-2.451	-4.596	-2.879
	-0.528	-3.815	-2.81	-2.462	-4.683	-2.898
	-0.529	-3.835	-2.762	-2.467	-4.789	-2.916
	-0.53	-3.857	-2.734	-2.465	-4.851	-2.943
	-0.531	-3.866	-2.712	-2.468	-4.861	-2.966
	-0.532	-3.866	-2.738	-2.464	-4.816	-2.993
	-0.533	-3.856	-2.763	-2.469	-4.786	-3.014
	-0.534	-3.846	-2.811	-2.471	-4.76	-3.034
	-0.535	-3.834	-2.827	-2.476	-4.807	-3.047
	-0.536	-3.829	-2.797	-2.476	-4.862	-3.057
	-0.537	-3.826	-2.735	-2.482	-4.953	-3.067
	-0.538	-3.832	-2.679	-2.476	-5.003	-3.089
	-0.539	-3.834	-2.636	-2.478	-4.997	-3.11
	-0.54	-3.847	-2.692	-2.476	-4.947	-3.137
	-0.541	-3.853	-2.758	-2.483	-4.907	-3.164
	-0.542	-3.859	-2.827	-2.491	-4.885	-3.19
	-0.543	-3.861	-2.859	-2.514	-4.982	-3.211
	-0.544	-3.868	-2.842	-2.527	-5.095	-3.231
	-0.545	-3.873	-2.791	-2.54	-5.208	-3.244
	-0.546	-3.892	-2.759	-2.542	-5.272	-3.259
	-0.547	-3.903	-2.73	-2.547	-5.283	-3.272
	-0.548	-3.921	-2.758	-2.545	-5.26	-3.291
	-0.549	-3.931	-2.793	-2.552	-5.27	-3.306
	-0.55	-3.94	-2.85	-2.554	-5.28	-3.319
	-0.551	-3.939	-2.871	-2.557	-5.34	-3.326
	-0.552	-3.941	-2.838	-2.555	-5.391	-3.332
	-0.553	-3.944	-2.765	-2.566	-5.464	-3.335
	-0.554	-3.961	-2.707	-2.58	-5.504	-3.346
	-0.555	-3.976	-2.665	-2.602	-5.496	-3.35
	-0.556	-3.99	-2.726	-2.616	-5.446	-3.362
	-0.557	-3.987	-2.792	-2.625	-5.409	-3.374
	-0.558	-3.986	-2.857	-2.622	-5.393	-3.393
	-0.559	-3.982	-2.886	-2.627	-5.494	-3.411
	-0.56	-3.985	-2.887	-2.628	-5.61	-3.429
	-0.561	-3.986	-2.859	-2.635	-5.725	-3.436
	-0.562	-3.988	-2.857	-2.638	-5.785	-3.447
	-0.563	-3.978	-2.841	-2.648	-5.794	-3.454
	-0.564	-3.977	-2.856	-2.656	-5.766	-3.47
	-0.565	-3.972	-2.869	-2.673	-5.761	-3.484
	-0.566	-3.978	-2.912	-2.683	-5.758	-3.498
	-0.567	-3.986	-2.925	-2.692	-5.821	-3.508
	-0.568	-4.001	-2.903	-2.692	-5.884	-3.523
	-0.569	-4.01	-2.844	-2.694	-5.978	-3.53
	-0.57	-4.022	-2.787	-2.694	-6.027	-3.538
	-0.571	-4.02	-2.746	-2.699	-6.008	-3.538
	-0.572	-4.016	-2.806	-2.704	-5.943	-3.54
	-0.573	-4.01	-2.874	-2.711	-5.886	-3.548
	-0.574	-4.015	-2.948	-2.715	-5.842	-3.567
	-0.575	-4.024	-2.979	-2.729	-5.92	-3.589
	-0.576	-4.047	-2.968	-2.747	-6.007	-3.613
	-0.577	-4.059	-2.927	-2.77	-6.1	-3.624
	-0.578	-4.069	-2.911	-2.79	-6.163	-3.636
	-0.579	-4.073	-2.896	-2.808	-6.172	-3.646
	-0.58	-4.079	-2.929	-2.811	-6.134	-3.661
	-0.581	-4.081	-2.955	-2.823	-6.112	-3.679
	-0.582	-4.092	-3.007	-2.84	-6.078	-3.698
	-0.583	-4.098	-3.031	-2.861	-6.11	-3.711
	-0.584	-4.108	-3.015	-2.88	-6.153	-3.731
	-0.585	-4.113	-2.965	-2.9	-6.218	-3.747
	-0.586	-4.12	-2.916	-2.907	-6.245	-3.77
	-0.587	-4.113	-2.874	-2.921	-6.214	-3.788
	-0.588	-4.102	-2.932	-2.93	-6.137	-3.802
	-0.589	-4.078	-3.004	-2.935	-6.066	-3.807
	-0.59	-4.062	-3.085	-2.929	-5.999	-3.809
	-0.591	-4.051	-3.125	-2.929	-6.033	-3.807
	-0.592	-4.068	-3.113	-2.926	-6.083	-3.815
	-0.593	-4.091	-3.062	-2.939	-6.151	-3.829
	-0.594	-4.122	-3.035	-2.952	-6.185	-3.854
	-0.595	-4.136	-3.009	-2.966	-6.168	-3.874
	-0.596	-4.154	-3.044	-2.973	-6.104	-3.893
	-0.597	-4.164	-3.085	-2.987	-6.052	-3.904
	-0.598	-4.182	-3.149	-2.994	-5.999	-3.916
	-0.599	-4.199	-3.179	-3.01	-6.019	-3.928
	-0.6	-4.218	-3.158	-3.023	-6.052	-3.943
	-0.601	-4.22	-3.094	-3.037	-6.121	-3.955
	-0.602	-4.225	-3.035	-3.048	-6.149	-3.974
	-0.603	-4.221	-2.99	-3.058	-6.104	-3.987
	-0.604	-4.217	-3.047	-3.054	-5.994	-4.003
	-0.605	-4.21	-3.121	-3.054	-5.884	-4.013
	-0.606	-4.207	-3.206	-3.052	-5.789	-4.026
	-0.607	-4.198	-3.25	-3.06	-5.832	-4.044
	-0.608	-4.204	-3.243	-3.068	-5.908	-4.07
	-0.609	-4.207	-3.198	-3.077	-5.991	-4.088
	-0.61	-4.217	-3.173	-3.082	-6.033	-4.104
	-0.611	-4.229	-3.151	-3.097	-6.024	-4.111
	-0.612	-4.25	-3.19	-3.111	-5.98	-4.127
	-0.613	-4.268	-3.224	-3.135	-5.968	-4.151
	-0.614	-4.296	-3.277	-3.156	-5.958	-4.182
	-0.615	-4.314	-3.297	-3.179	-5.984	-4.209
	-0.616	-4.333	-3.273	-3.192	-6.004	-4.237
	-0.617	-4.346	-3.216	-3.204	-6.045	-4.257
	-0.618	-4.364	-3.172	-3.205	-6.054	-4.28
	-0.619	-4.379	-3.14	-3.208	-6.025	-4.292
	-0.62	-4.406	-3.21	-3.215	-5.964	-4.305
	-0.621	-4.426	-3.293	-3.234	-5.907	-4.318
	-0.622	-4.444	-3.372	-3.254	-5.866	-4.343
	-0.623	-4.449	-3.405	-3.279	-5.931	-4.369
	-0.624	-4.456	-3.386	-3.297	-6.007	-4.395
	-0.625	-4.459	-3.34	-3.313	-6.098	-4.412
	-0.626	-4.479	-3.325	-3.323	-6.155	-4.427
	-0.627	-4.493	-3.315	-3.337	-6.161	-4.445
	-0.628	-4.506	-3.352	-3.349	-6.13	-4.475
	-0.629	-4.506	-3.385	-3.367	-6.114	-4.505
	-0.63	-4.504	-3.436	-3.379	-6.088	-4.535
	-0.631	-4.494	-3.461	-3.393	-6.127	-4.557
	-0.632	-4.496	-3.443	-3.398	-6.171	-4.572
	-0.633	-4.507	-3.388	-3.408	-6.242	-4.584
	-0.634	-4.533	-3.337	-3.417	-6.272	-4.595
	-0.635	-4.56	-3.3	-3.434	-6.241	-4.598
	-0.636	-4.59	-3.357	-3.444	-6.166	-4.607
	-0.637	-4.599	-3.43	-3.457	-6.108	-4.615
	-0.638	-4.608	-3.506	-3.457	-6.075	-4.628
	-0.639	-4.614	-3.542	-3.458	-6.162	-4.644
	-0.64	-4.627	-3.528	-3.46	-6.257	-4.659
	-0.641	-4.63	-3.483	-3.472	-6.347	-4.667
	-0.642	-4.64	-3.461	-3.483	-6.392	-4.681
	-0.643	-4.645	-3.447	-3.503	-6.382	-4.695
	-0.644	-4.668	-3.491	-3.515	-6.335	-4.716
	-0.645	-4.699	-3.536	-3.531	-6.315	-4.732
	-0.646	-4.743	-3.598	-3.545	-6.3	-4.75
	-0.647	-4.774	-3.625	-3.558	-6.354	-4.759
	-0.648	-4.805	-3.6	-3.56	-6.42	-4.773
	-0.649	-4.816	-3.533	-3.565	-6.508	-4.793
	-0.65	-4.832	-3.469	-3.569	-6.551	-4.815
	-0.651	-4.844	-3.417	-3.587	-6.53	-4.83
	-0.652	-4.873	-3.471	-3.614	-6.464	-4.848
	-0.653	-4.901	-3.545	-3.648	-6.411	-4.856
	-0.654	-4.934	-3.631	-3.675	-6.38	-4.867
	-0.655	-4.948	-3.676	-3.699	-6.459	-4.881
	-0.656	-4.958	-3.671	-3.712	-6.547	-4.902
	-0.657	-4.957	-3.632	-3.726	-6.634	-4.919
	-0.658	-4.955	-3.617	-3.732	-6.677	-4.942
	-0.659	-4.948	-3.597	-3.745	-6.669	-4.952
	-0.66	-4.952	-3.631	-3.747	-6.627	-4.959
	-0.661	-4.957	-3.665	-3.756	-6.608	-4.963
	-0.662	-4.978	-3.721	-3.764	-6.588	-4.979
	-0.663	-5.004	-3.752	-3.779	-6.632	-4.995
	-0.664	-5.033	-3.738	-3.788	-6.687	-5.021
	-0.665	-5.063	-3.682	-3.805	-6.776	-5.042
	-0.666	-5.104	-3.634	-3.811	-6.83	-5.063
	-0.667	-5.142	-3.599	-3.823	-6.824	-5.077
	-0.668	-5.183	-3.666	-3.84	-6.763	-5.102
	-0.669	-5.21	-3.747	-3.867	-6.702	-5.128
	-0.67	-5.234	-3.826	-3.898	-6.661	-5.167
	-0.671	-5.255	-3.858	-3.938	-6.748	-5.205
	-0.672	-5.282	-3.843	-3.969	-6.86	-5.246
	-0.673	-5.308	-3.796	-3.995	-6.976	-5.271
	-0.674	-5.335	-3.78	-4.012	-7.047	-5.296
	-0.675	-5.358	-3.768	-4.024	-7.056	-5.311
	-0.676	-5.388	-3.808	-4.036	-7.024	-5.333
	-0.677	-5.417	-3.846	-4.056	-7.018	-5.358
	-0.678	-5.453	-3.91	-4.076	-7.012	-5.395
	-0.679	-5.486	-3.945	-4.1	-7.062	-5.425
	-0.68	-5.516	-3.936	-4.12	-7.121	-5.455
	-0.681	-5.542	-3.886	-4.141	-7.208	-5.48
	-0.682	-5.573	-3.838	-4.159	-7.257	-5.505
	-0.683	-5.596	-3.795	-4.179	-7.245	-5.523
	-0.684	-5.625	-3.852	-4.194	-7.183	-5.542
	-0.685	-5.646	-3.928	-4.219	-7.129	-5.561
	-0.686	-5.67	-4.011	-4.242	-7.101	-5.59
	-0.687	-5.695	-4.057	-4.274	-7.202	-5.628
	-0.688	-5.73	-4.058	-4.304	-7.319	-5.671
	-0.689	-5.759	-4.018	-4.327	-7.434	-5.704
	-0.69	-5.792	-3.996	-4.335	-7.495	-5.732
	-0.691	-5.815	-3.983	-4.35	-7.503	-5.756
	-0.692	-5.846	-4.024	-4.361	-7.472	-5.787
	-0.693	-5.871	-4.069	-4.382	-7.474	-5.818
	-0.694	-5.902	-4.14	-4.412	-7.476	-5.856
	-0.695	-5.92	-4.173	-4.442	-7.537	-5.887
	-0.696	-5.951	-4.156	-4.461	-7.601	-5.917
	-0.697	-5.983	-4.103	-4.483	-7.7	-5.945
	-0.698	-6.029	-4.055	-4.499	-7.765	-5.979
	-0.699	-6.069	-4.023	-4.516	-7.773	-6.009
	-0.7	-6.112	-4.093	-4.544	-7.725	-6.047
	-0.701	-6.138	-4.176	-4.572	-7.68	-6.08
	-0.702	-6.17	-4.261	-4.59	-7.655	-6.115
	-0.703	-6.198	-4.306	-4.614	-7.762	-6.147
	-0.704	-6.239	-4.298	-4.634	-7.893	-6.181
	-0.705	-6.271	-4.259	-4.662	-8.029	-6.218
	-0.706	-6.31	-4.244	-4.687	-8.109	-6.265
	-0.707	-6.341	-4.234	-4.711	-8.13	-6.306
	-0.708	-6.373	-4.279	-4.717	-8.106	-6.345
	-0.709	-6.397	-4.322	-4.724	-8.105	-6.374
	-0.71	-6.434	-4.386	-4.73	-8.106	-6.404
	-0.711	-6.46	-4.42	-4.757	-8.175	-6.438
	-0.712	-6.498	-4.409	-4.782	-8.249	-6.488
	-0.713	-6.529	-4.36	-4.82	-8.359	-6.54
	-0.714	-6.56	-4.316	-4.846	-8.432	-6.594
	-0.715	-6.587	-4.278	-4.873	-8.443	-6.637
	-0.716	-6.637	-4.345	-4.897	-8.402	-6.68
	-0.717	-6.68	-4.426	-4.927	-8.368	-6.716
	-0.718	-6.729	-4.514	-4.943	-8.344	-6.759
	-0.719	-6.766	-4.561	-4.961	-8.443	-6.799
	-0.72	-6.803	-4.561	-4.968	-8.566	-6.842
	-0.721	-6.842	-4.524	-4.98	-8.699	-6.88
	-0.722	-6.9	-4.514	-4.988	-8.788	-6.921
	-0.723	-6.956	-4.504	-5.007	-8.823	-6.956
	-0.724	-7.01	-4.548	-5.028	-8.813	-6.994
	-0.725	-7.051	-4.595	-5.062	-8.825	-7.031
	-0.726	-7.093	-4.671	-5.092	-8.841	-7.085
	-0.727	-7.14	-4.709	-5.125	-8.916	-7.145
	-0.728	-7.2	-4.702	-5.148	-8.992	-7.208
	-0.729	-7.262	-4.653	-5.172	-9.101	-7.266
	-0.73	-7.326	-4.607	-5.195	-9.17	-7.316
	-0.731	-7.376	-4.576	-5.223	-9.181	-7.349
	-0.732	-7.426	-4.644	-5.245	-9.144	-7.392
	-0.733	-7.468	-4.72	-5.272	-9.112	-7.435
	-0.734	-7.511	-4.806	-5.293	-9.101	-7.49
	-0.735	-7.545	-4.848	-5.309	-9.222	-7.551
	-0.736	-7.585	-4.844	-5.315	-9.36	-7.61
	-0.737	-7.614	-4.808	-5.323	-9.5	-7.659
	-0.738	-7.65	-4.79	-5.324	-9.581	-7.716
	-0.739	-7.686	-4.782	-5.339	-9.601	-7.771
	-0.74	-7.742	-4.838	-5.361	-9.585	-7.834
	-0.741	-7.808	-4.896	-5.39	-9.606	-7.895
	-0.742	-7.899	-4.976	-5.422	-9.647	-7.956
	-0.743	-7.984	-5.017	-5.462	-9.761	-8.011
	-0.744	-8.07	-5	-5.491	-9.875	-8.078
	-0.745	-8.14	-4.945	-5.523	-10.02	-8.148
	-0.746	-8.204	-4.903	-5.546	-10.11	-8.224
	-0.747	-8.263	-4.88	-5.575	-10.14	-8.29
	-0.748	-8.338	-4.961	-5.604	-10.13	-8.355
	-0.749	-8.407	-5.058	-5.642	-10.11	-8.409
	-0.75	-8.481	-5.15	-5.674	-10.12	-8.476
	-0.751	-8.54	-5.2	-5.707	-10.25	-8.556
	-0.752	-8.588	-5.207	-5.726	-10.41	-8.65
	-0.753	-8.632	-5.188	-5.749	-10.57	-8.735
	-0.754	-8.684	-5.19	-5.771	-10.69	-8.813
	-0.755	-8.74	-5.196	-5.801	-10.73	-8.872
	-0.756	-8.807	-5.24	-5.832	-10.72	-8.928
	-0.757	-8.871	-5.277	-5.872	-10.75	-8.98
	-0.758	-8.934	-5.333	-5.899	-10.8	-9.041
	-0.759	-8.996	-5.361	-5.925	-10.93	-9.105
	-0.76	-9.065	-5.351	-5.941	-11.05	-9.181
	-0.761	-9.138	-5.309	-5.952	-11.19	-9.262
	-0.762	-9.217	-5.276	-5.963	-11.27	-9.343
	-0.763	-9.292	-5.259	-5.987	-11.29	-9.404
	-0.764	-9.374	-5.342	-6.008	-11.26	-9.462
	-0.765	-9.448	-5.436	-6.037	-11.26	-9.515
	-0.766	-9.529	-5.532	-6.058	-11.28	-9.578
	-0.767	-9.606	-5.582	-6.076	-11.44	-9.656
	-0.768	-9.689	-5.583	-6.093	-11.61	-9.74
	-0.769	-9.762	-5.555	-6.117	-11.78	-9.817
	-0.77	-9.842	-5.552	-6.141	-11.9	-9.895
	-0.771	-9.905	-5.551	-6.179	-11.96	-9.963
	-0.772	-9.966	-5.602	-6.215	-11.98	-10.03
	-0.773	-10.02	-5.65	-6.252	-12.03	-10.1
	-0.774	-10.09	-5.719	-6.28	-12.1	-10.18
	-0.775	-10.16	-5.756	-6.303	-12.23	-10.26
	-0.776	-10.26	-5.748	-6.318	-12.36	-10.35
	-0.777	-10.36	-5.705	-6.343	-12.52	-10.44
	-0.778	-10.45	-5.671	-6.364	-12.63	-10.52
	-0.779	-10.54	-5.651	-6.393	-12.69	-10.59
	-0.78	-10.63	-5.734	-6.419	-12.71	-10.65
	-0.781	-10.7	-5.83	-6.452	-12.73	-10.71
	-0.782	-10.79	-5.93	-6.49	-12.77	-10.79
	-0.783	-10.86	-5.989	-6.545	-12.94	-10.88
	-0.784	-10.95	-6.003	-6.587	-13.12	-10.98
	-0.785	-11.04	-5.985	-6.626	-13.33	-11.06
	-0.786	-11.13	-5.993	-6.644	-13.49	-11.15
	-0.787	-11.21	-6.001	-6.656	-13.58	-11.23
	-0.788	-11.3	-6.055	-6.667	-13.61	-11.31
	-0.789	-11.37	-6.103	-6.705	-13.67	-11.39
	-0.79	-11.45	-6.175	-6.743	-13.72	-11.49
	-0.791	-11.53	-6.22	-6.791	-13.86	-11.58
	-0.792	-11.62	-6.224	-6.826	-14.02	-11.67
	-0.793	-11.71	-6.193	-6.861	-14.21	-11.76
	-0.794	-11.81	-6.172	-6.889	-14.35	-11.85
	-0.795	-11.89	-6.159	-6.926	-14.43	-11.93
	-0.796	-11.96	-6.209	-6.961	-14.46	-12.02
	-0.797	-12.03	-6.284	-7.003	-14.51	-12.11
	-0.798	-12.09	-6.39	-7.049	-14.54	-12.19
	-0.799	-12.14	-6.529	-7.099	-14.57	-12.27
	-0.8	-6.241	-2.011	-2.535	-7.936	-6.059

## Sheet: Fig. 4c
Fig. 4c	Linear sweep voltammetry (LSV)
		Current density (mA/m2)
		C mono-culture			S mono-culture			S mono-culture+300 mg/L lactate			CS microbial consortium			CLS microbial consortium
	Potential/V	1	2	3	1	2	3	1	2	3	1	2	3	1	2	3
	0.88	-50.832	-17.408	-25.632	-8.6368	-8.5984	-8.0192	-7.24	-7.7904	-6.9936	-13.7472	-4.4064	-6.9856	-3.944	-4.1888	-4.3824
	0.879	-43.264	-14.2416	-22	-7.3488	-7.4112	-6.9232	-6.2432	-6.8512	-6.1632	-12.2176	-3.76	-6.1008	-3.3328	-3.5888	-3.7664
	0.878	-36.896	-11.6	-19.792	-6.4768	-6.5552	-6.176	-5.5856	-6.1904	-5.5984	-10.872	-3.1952	-5.3328	-2.8096	-3.0688	-3.2288
	0.877	-31.696	-9.4768	-18.256	-5.8896	-5.9456	-5.6912	-5.0976	-5.7072	-5.1536	-9.7088	-2.712	-4.6784	-2.3744	-2.6288	-2.7712
	0.876	-27.92	-7.9792	-14.2144	-5.408	-5.4704	-5.2192	-4.6992	-5.3104	-4.808	-8.7616	-2.3328	-4.1616	-2.048	-2.288	-2.408
	0.875	-25.136	-6.896	-11.3856	-5.0144	-5.0752	-4.8768	-4.3888	-4.984	-4.5264	-7.968	-2.016	-3.7424	-1.7904	-2.0096	-2.112
	0.874	-22.976	-6.0688	-10.1232	-4.704	-4.7728	-4.5952	-4.1232	-4.7856	-4.3008	-7.28	-1.7344	-3.3872	-1.57536	-1.768	-1.8496
	0.873	-21.12	-5.352	-8.648	-4.448	-4.5056	-4.3536	-3.8976	-4.496	-4.0736	-6.6544	-1.46096	-3.064	-1.37184	-1.53952	-1.6096
	0.872	-19.472	-4.7504	-8.4848	-4.2656	-4.2848	-4.1472	-3.6912	-4.2928	-3.896	-6.0944	-1.21024	-2.7776	-1.1872	-1.33392	-1.40608
	0.871	-17.856	-4.2432	-7.6624	-4.0176	-4.0784	-3.9696	-3.5136	-4.1168	-3.7344	-5.5872	-0.9736	-2.5136	-1.00128	-1.14896	-1.23344
	0.87	-16.192	-3.8096	-7.304	-3.8272	-3.8832	-3.7856	-3.3424	-3.9472	-3.576	-5.128	-0.76448	-2.2656	-0.83088	-0.98208	-1.07632
	0.869	-14.5344	-3.4384	-6.2896	-3.6608	-3.7136	-3.7008	-3.2048	-3.8016	-3.4352	-4.7056	-0.58656	-2.0352	-0.67152	-0.82848	-0.9328
	0.868	-12.936	-3.1104	-5.824	-3.5088	-3.5792	-3.5104	-3.064	-3.7184	-3.3184	-4.3184	-0.43744	-1.8208	-0.53152	-0.692	-0.77648
	0.867	-11.5936	-2.8208	-5.4656	-3.3744	-3.4384	-3.3872	-2.9408	-3.6176	-3.2	-3.9616	-0.30032	-1.6208	-0.4096	-0.5648	-0.62544
	0.866	-10.5296	-2.5632	-5.1584	-3.2512	-3.3072	-3.264	-2.8256	-3.568	-3.104	-3.632	-0.16544	-1.4336	-0.30144	-0.4456	-0.48
	0.865	-9.68	-2.3344	-4.8848	-3.1264	-3.1888	-3.16	-2.728	-3.4	-3.0032	-3.3312	-0.0079056	-1.25232	-0.19328	-0.3304	-0.35168
	0.864	-8.9696	-2.1296	-4.6368	-3.0624	-3.0896	-3.0672	-2.6368	-3.2992	-2.9168	-3.0544	0.150736	-1.08016	-0.089264	-0.21824	-0.2376
	0.863	-8.3408	-1.9424	-4.4928	-2.9216	-2.9808	-2.9744	-2.5472	-3.2064	-2.8192	-2.8	0.30112	-0.91856	0.022608	-0.104864	-0.138944
	0.862	-7.7312	-1.7632	-4.232	-2.8208	-2.8928	-2.888	-2.464	-3.1152	-2.744	-2.5632	0.43248	-0.7736	0.131568	-0.00080064	-0.042496
	0.861	-7.1888	-1.59344	-4.0464	-2.7328	-2.8	-2.8704	-2.3984	-3.0368	-2.672	-2.3392	0.54528	-0.64352	0.24176	0.098016	0.04848
	0.86	-6.6992	-1.43088	-3.8736	-2.6512	-2.7296	-2.7328	-2.3152	-2.9488	-2.608	-2.1248	0.6448	-0.524	0.33824	0.18912	0.147856
	0.859	-6.2592	-1.28144	-3.7296	-2.5888	-2.648	-2.6672	-2.2544	-2.88	-2.5376	-1.9168	0.74672	-0.40704	0.42304	0.27872	0.24464
	0.858	-5.8672	-1.14592	-3.5936	-2.5104	-2.5856	-2.6048	-2.1952	-2.8576	-2.48	-1.712	0.848	-0.2912	0.49536	0.36544	0.3512
	0.857	-5.5136	-1.02608	-3.4544	-2.4496	-2.5008	-2.5456	-2.1312	-2.7376	-2.4112	-1.51376	0.9512	-0.17728	0.56416	0.45472	0.4488
	0.856	-5.1808	-0.91856	-3.328	-2.4368	-2.4544	-2.4848	-2.072	-2.6736	-2.3664	-1.32464	1.0496	-0.07288	0.63392	0.53776	0.52928
	0.855	-4.8624	-0.8208	-3.4192	-2.3168	-2.392	-2.4304	-2.0192	-2.6112	-2.3088	-1.14976	1.1488	0.028592	0.72592	0.61872	0.59504
	0.854	-4.552	-0.72944	-3.1136	-2.2656	-2.3344	-2.3728	-1.9632	-2.5536	-2.2576	-0.99088	1.23744	0.124608	0.81936	0.69584	0.66128
	0.853	-4.2656	-0.6432	-3.0112	-2.2128	-2.2752	-2.3776	-1.928	-2.496	-2.2112	-0.8464	1.31344	0.21952	0.91696	0.7744	0.7328
	0.852	-4	-0.55968	-2.9184	-2.1632	-2.2448	-2.2848	-1.8736	-2.4384	-2.1648	-0.70672	1.3808	0.31248	1.00512	0.85296	0.83072
	0.851	-3.768	-0.48	-2.84	-2.1184	-2.1792	-2.2384	-1.8288	-2.3824	-2.112	-0.57088	1.44128	0.40176	1.08176	0.9368	0.93312
	0.85	-3.568	-0.4048	-2.752	-2.0624	-2.1392	-2.1984	-1.7856	-2.3856	-2.0784	-0.43488	1.50496	0.48672	1.15056	1.01872	1.03264
	0.849	-3.3904	-0.33504	-2.6656	-2.0224	-2.0928	-2.16	-1.7488	-2.2848	-2.04	-0.30416	1.59328	0.57312	1.22336	1.0992	1.1184
	0.848	-3.224	-0.27376	-2.592	-2.048	-2.0624	-2.1168	-1.7056	-2.2416	-1.9984	-0.1816	1.6848	0.65456	1.2976	1.17424	1.19408
	0.847	-3.0688	-0.2208	-2.5776	-1.944	-2.0128	-2.0832	-1.6672	-2.208	-1.9648	-0.0672	1.7744	0.73088	1.38288	1.2496	1.2616
	0.846	-2.9056	-0.17232	-2.4608	-1.904	-1.9792	-2.0528	-1.6384	-2.1648	-1.9376	0.041472	1.8544	0.79984	1.46608	1.32336	1.3288
	0.845	-2.752	-0.126432	-2.3952	-1.88	-1.9536	-2.072	-1.59696	-2.1232	-1.8896	0.145072	1.9184	0.86368	1.55408	1.40096	1.39632
	0.844	-2.6064	-0.077424	-2.3328	-1.8384	-1.912	-1.992	-1.55808	-2.0832	-1.8544	0.248	1.9744	0.92864	1.6336	1.48016	1.47728
	0.843	-2.4784	-0.0276	-2.288	-1.8032	-1.8704	-1.9584	-1.52656	-2.0464	-1.8192	0.34656	2.0352	0.99568	1.7008	1.5576	1.56096
	0.842	-2.3632	0.022976	-2.2352	-1.7696	-1.8448	-1.928	-1.48752	-2.0592	-1.7984	0.44032	2.096	1.06416	1.7584	1.6304	1.6576
	0.841	-2.2624	0.06976	-2.1664	-1.7392	-1.808	-1.9024	-1.46976	-1.9728	-1.7664	0.53088	2.1648	1.13024	1.8176	1.7088	1.7472
	0.84	-2.1632	0.112304	-2.1168	-1.7552	-1.7904	-1.8704	-1.436	-1.9328	-1.736	0.61648	2.2304	1.192	1.8784	1.7872	1.824
	0.839	-2.0672	0.148416	-2.1296	-1.6784	-1.7488	-1.8464	-1.40656	-1.8976	-1.6976	0.69824	2.2992	1.25216	1.968	1.872	1.8896
	0.838	-1.9696	0.18368	-2.0256	-1.6416	-1.7264	-1.816	-1.3624	-1.872	-1.6752	0.77952	2.36	1.312	2.064	1.96	1.9552
	0.837	-1.8784	0.21552	-1.9952	-1.6176	-1.6912	-1.84	-1.34768	-1.84	-1.6384	0.85888	2.4112	1.36976	2.1648	2.0448	2.0224
	0.836	-1.784	0.25008	-1.952	-1.58944	-1.672	-1.7664	-1.3224	-1.7968	-1.6224	0.93728	2.4544	1.42624	2.256	2.1232	2.1184
	0.835	-1.7008	0.2848	-1.9104	-1.56224	-1.6432	-1.7456	-1.28256	-1.7664	-1.5904	1.01536	2.4976	1.48128	2.3376	2.1984	2.2144
	0.834	-1.6304	0.31824	-1.88	-1.53072	-1.6208	-1.72	-1.2552	-1.792	-1.57456	1.09088	2.544	1.53456	2.4096	2.2688	2.3152
	0.833	-1.56752	0.34864	-1.84	-1.50752	-1.59424	-1.7008	-1.23616	-1.7104	-1.53568	1.16672	2.6144	1.59056	2.488	2.3456	2.4128
	0.832	-1.50608	0.38016	-1.8016	-1.53904	-1.5752	-1.6784	-1.20256	-1.6768	-1.50848	1.24416	2.6896	1.648	2.5664	2.4336	2.4992
	0.831	-1.44528	0.40736	-1.816	-1.45504	-1.54368	-1.6528	-1.18144	-1.648	-1.48736	1.32048	2.7696	1.7056	2.6592	2.5312	2.5776
	0.83	-1.36624	0.4368	-1.7392	-1.43616	-1.52048	-1.6288	-1.15424	-1.624	-1.45792	1.3944	2.84	1.7616	2.752	2.6272	2.6576
	0.829	-1.28976	0.46432	-1.7056	-1.40576	-1.4952	-1.6704	-1.13632	-1.59424	-1.43488	1.46336	2.8976	1.8176	2.8512	2.7184	2.736
	0.828	-1.2168	0.49008	-1.6672	-1.392	-1.48576	-1.59632	-1.09632	-1.5648	-1.42336	1.5256	2.944	1.8688	2.9424	2.7984	2.8336
	0.827	-1.15472	0.5144	-1.64	-1.36784	-1.4584	-1.57424	-1.08784	-1.54048	-1.39072	1.58336	2.9872	1.9216	3.0208	2.8736	2.936
	0.826	-1.1024	0.5384	-1.6144	-1.34688	-1.432	-1.55536	-1.048	-1.5648	-1.3792	1.6416	3.0368	1.976	3.0912	2.9488	3.0432
	0.825	-1.05888	0.55744	-1.5792	-1.32272	-1.40784	-1.53648	-1.03328	-1.47728	-1.34976	1.704	3.104	2.0352	3.1616	3.0336	3.1408
	0.824	-1.01296	0.57904	-1.55936	-1.3584	-1.39408	-1.5208	-1.008	-1.45312	-1.3256	1.7696	3.1776	2.096	3.2368	3.1248	3.2208
	0.823	-0.96896	0.5984	-1.59184	-1.288	-1.372	-1.49888	-0.99424	-1.42784	-1.3056	1.8368	3.2592	2.16	3.3344	3.2176	3.2928
	0.822	-0.91632	0.62064	-1.49952	-1.26704	-1.35504	-1.48624	-0.96384	-1.40256	-1.28976	1.904	3.3344	2.2208	3.432	3.3104	3.3648
	0.821	-0.8696	0.64416	-1.4848	-1.24608	-1.33504	-1.50624	-0.94912	-1.38144	-1.25616	1.9632	3.3872	2.28	3.5312	3.3984	3.4416
	0.82	-0.81776	0.66656	-1.45344	-1.23552	-1.31936	-1.45488	-0.92272	-1.352	-1.24992	2.0208	3.4352	2.3392	3.6224	3.4832	3.536
	0.819	-0.77424	0.68288	-1.42928	-1.20096	-1.28352	-1.42656	-0.88912	-1.32464	-1.20576	2.0784	3.4832	2.4016	3.7056	3.5696	3.6352
	0.818	-0.73936	0.6984	-1.39984	-1.18416	-1.28032	-1.40768	-0.87552	-1.35296	-1.1952	2.1392	3.5376	2.464	3.784	3.6592	3.7376
	0.817	-0.70864	0.7072	-1.37568	-1.16624	-1.25088	-1.39088	-0.84912	-1.27616	-1.16368	2.208	3.624	2.5312	3.8672	3.7472	3.8384
	0.816	-0.67904	0.71632	-1.34848	-1.19984	-1.24128	-1.3784	-0.82608	-1.2488	-1.15536	2.2816	3.7184	2.5984	3.952	3.8352	3.9296
	0.815	-0.65248	0.72704	-1.38304	-1.12416	-1.21296	-1.35744	-0.80928	-1.22976	-1.12912	2.352	3.8176	2.6704	4.048	3.9184	4.0144
	0.814	-0.60608	0.74208	-1.32016	-1.12416	-1.20336	-1.34592	-0.78608	-1.20448	-1.12272	2.4224	3.9136	2.7424	4.1408	4.0032	4.1024
	0.813	-0.55888	0.75744	-1.30016	-1.09376	-1.18864	-1.37408	-0.7776	-1.18768	-1.0912	2.488	3.9952	2.816	4.2416	4.0912	4.192
	0.812	-0.51088	0.77472	-1.27296	-1.0664	-1.18128	-1.31856	-0.74816	-1.17072	-1.07232	2.5552	4.0704	2.888	4.336	4.184	4.2976
	0.811	-0.46976	0.78816	-1.25824	-1.06752	-1.15392	-1.30288	-0.7272	-1.13712	-1.0544	2.624	4.1504	2.96	4.4176	4.2768	4.4016
	0.81	-0.4408	0.80144	-1.2352	-1.04448	-1.1392	-1.28304	-0.70192	-1.1792	-1.04176	2.696	4.2336	3.0336	4.4912	4.3712	4.504
	0.809	-0.42304	0.8128	-1.21424	-1.02976	-1.12448	-1.2736	-0.69136	-1.09488	-1.01872	2.7696	4.3376	3.1136	4.5664	4.4624	4.5968
	0.808	-0.40176	0.82464	-1.19424	-1.05808	-1.1128	-1.25152	-0.66624	-1.07808	-1.00608	2.8448	4.4512	3.2016	4.6416	4.5536	4.6752
	0.807	-0.38128	0.83568	-1.2352	-1.0024	-1.09392	-1.23904	-0.64832	-1.05072	-0.97664	2.9184	4.5776	3.2976	4.7424	4.6448	4.7504
	0.806	-0.35136	0.84848	-1.17008	-0.98032	-1.076	-1.21904	-0.61984	-1.03376	-0.96304	2.9968	4.7008	3.3968	4.8448	4.7376	4.8288
	0.805	-0.31872	0.8624	-1.14912	-0.95728	-1.05696	-1.25776	-0.60512	-1.00544	-0.93888	3.08	4.8128	3.496	4.952	4.8304	4.9168
	0.804	-0.27664	0.87952	-1.1344	-0.95088	-1.04432	-1.19488	-0.58832	-0.98016	-0.91888	3.1712	4.9216	3.5968	5.0528	4.9216	5.0288
	0.803	-0.2424	0.89392	-1.11984	-0.932	-1.02544	-1.17296	-0.56944	-0.95904	-0.90208	3.2672	5.04	3.704	5.1488	5.0144	5.1456
	0.802	-0.21968	0.90736	-1.10608	-0.90784	-1.01584	-1.16464	-0.53792	-0.99376	-0.88528	3.368	5.168	3.8192	5.2384	5.1088	5.2672
	0.801	-0.20896	0.91904	-1.0872	-0.89424	-0.99376	-1.15408	-0.52208	-0.91376	-0.85472	3.4672	5.3248	3.944	5.3328	5.2064	5.3776
	0.8	-0.20448	0.9296	-1.07152	-0.92464	-0.99168	-1.14048	-0.49056	-0.89792	-0.84736	3.568	5.4912	4.0704	5.4256	5.3056	5.4752
	0.799	-0.19952	0.9368	-1.10608	-0.86688	-0.96224	-1.12272	-0.48112	-0.86736	-0.82432	3.6704	5.664	4.2016	5.5312	5.408	5.568
	0.798	-0.17136	0.94368	-1.04432	-0.85008	-0.95376	-1.11216	-0.45904	-0.84848	-0.8128	3.7776	5.8336	4.3344	5.6416	5.5104	5.6656
	0.797	-0.142048	0.94816	-1.03264	-0.83232	-0.93696	-1.14992	-0.44	-0.8232	-0.78016	3.888	6.0016	4.4768	5.76	5.616	5.768
	0.796	-0.114832	0.95664	-1.02848	-0.81856	-0.92432	-1.08176	-0.41584	-0.80096	-0.76544	4.0064	6.168	4.6256	5.8736	5.7248	5.8896
	0.795	-0.097664	0.968	-1.0096	-0.79552	-0.90736	-1.06704	-0.40112	-0.78528	-0.74656	4.1296	6.352	4.7824	5.9792	5.8304	6.008
	0.794	-0.093104	0.98144	-0.99184	-0.7808	-0.90112	-1.05664	-0.37696	-0.81056	-0.72336	4.2592	6.5472	4.9504	6.0752	5.9344	6.1312
	0.793	-0.093504	0.98992	-0.97712	-0.74928	-0.8632	-1.03456	-0.3464	-0.72736	-0.69392	4.392	6.7696	5.1264	6.1728	6.04	6.2432
	0.792	-0.085808	0.996	-0.96144	-0.79344	-0.86624	-1.02	-0.32016	-0.70304	-0.68032	4.528	7.0032	5.3104	6.2752	6.1472	6.3456
	0.791	-0.078032	0.99712	-1.01808	-0.71984	-0.83888	-1.0032	-0.29696	-0.67568	-0.65088	4.6688	7.2592	5.504	6.4016	6.2624	6.4432
	0.79	-0.06376	1.0008	-0.9488	-0.70512	-0.8232	-0.99056	-0.2728	-0.644	-0.63936	4.8144	7.5168	5.704	6.5328	6.3808	6.552
	0.789	-0.049584	1.00784	-0.94144	-0.67888	-0.80736	-1.02416	-0.26016	-0.62304	-0.60784	4.9648	7.7712	5.9088	6.672	6.504	6.672
	0.788	-0.032512	1.01824	-0.9184	-0.66416	-0.7968	-0.96336	-0.23072	-0.59664	-0.60144	5.128	8.0256	6.1216	6.8064	6.6288	6.8224
	0.787	-0.02144	1.0256	-0.91312	-0.64432	-0.77472	-0.94448	-0.20976	-0.5608	-0.56048	5.3008	8.2928	6.3472	6.9376	6.76	6.9792
	0.786	-0.019088	1.03152	-0.89744	-0.61696	-0.76096	-0.91936	-0.17824	-0.58512	-0.54784	5.4832	8.5728	6.584	7.0672	6.8928	7.1392
	0.785	-0.0264	1.0328	-0.8848	-0.59904	-0.73248	-0.90672	-0.15712	-0.50816	-0.52368	5.6688	8.8896	6.8352	7.2048	7.0304	7.2944
	0.784	-0.03376	1.03648	-0.87536	-0.63696	-0.72832	-0.8952	-0.12768	-0.47552	-0.50176	5.8592	9.2256	7.0992	7.3472	7.1744	7.4464
	0.783	-0.035904	1.04224	-0.93088	-0.54976	-0.69776	-0.8712	-0.103488	-0.43552	-0.45968	6.048	9.5792	7.3696	7.5056	7.3232	7.6
	0.782	-0.017888	1.05136	-0.86064	-0.53296	-0.6904	-0.84912	-0.07088	-0.41232	-0.44704	6.2416	9.9392	7.6496	7.6672	7.4784	7.7664
	0.781	0.0031088	1.05712	-0.84704	-0.5056	-0.66096	-0.87744	-0.047744	-0.37024	-0.41344	6.44	10.3024	7.9392	7.8432	7.6432	7.936
	0.78	0.024688	1.06128	-0.83344	-0.48352	-0.63776	-0.8072	-0.00146944	-0.3344	-0.38608	6.6528	10.6704	8.2384	8.0192	7.8144	8.12
	0.779	0.0352	1.06	-0.83232	-0.46144	-0.61776	-0.78944	0.021664	-0.29648	-0.34832	6.8752	11.0528	8.5488	8.1984	7.992	8.3088
	0.778	0.03952	1.06144	-0.82608	-0.43424	-0.59248	-0.76736	0.059536	-0.32272	-0.33248	7.112	11.4512	8.8704	8.376	8.176	8.5152
	0.777	0.042176	1.06608	-0.81344	-0.40272	-0.56816	-0.75168	0.084768	-0.21952	-0.29984	7.3552	11.8816	9.2016	8.5632	8.3664	8.7232
	0.776	0.053104	1.076	-0.80304	-0.42784	-0.55664	-0.72864	0.12264	-0.18048	-0.26624	7.6016	12.3328	9.5456	8.76	8.5632	8.936
	0.775	0.068	1.08624	-0.84912	-0.33344	-0.52928	-0.70352	0.148928	-0.139472	-0.22944	7.848	12.8032	9.8992	8.9856	8.7744	9.1504
	0.774	0.091776	1.09696	-0.79248	-0.304	-0.50288	-0.6784	0.1984	-0.089968	-0.20224	8.1024	13.2816	10.2576	9.2256	8.9952	9.376
	0.773	0.105168	1.10016	-0.78512	-0.26832	-0.46496	-0.69728	0.2288	-0.049936	-0.16128	8.3616	13.7632	10.6208	9.4784	9.2272	9.616
	0.772	0.120544	1.10304	-0.76944	-0.23456	-0.44912	-0.62496	0.2752	0.0037952	-0.117072	8.6304	14.2432	10.9808	9.7392	9.4656	9.8912
	0.771	0.124272	1.104	-0.76944	-0.19472	-0.41328	-0.59456	0.31408	0.055408	-0.081328	8.9024	14.7344	11.3456	10.0064	9.7168	10.184
	0.77	0.115296	1.1032	-0.76096	-0.149552	-0.38592	-0.56304	0.36144	0.061728	-0.047712	9.1792	15.2304	11.7216	10.2784	9.9776	10.4976
	0.769	0.098816	1.1	-0.75152	-0.1044	-0.35232	-0.54	0.3992	0.16704	0.00063216	9.456	15.7488	12.112	10.5616	10.2544	10.8128
	0.768	0.083808	1.09744	-0.74	-0.114896	-0.3112	-0.49808	0.46336	0.2272	0.053168	9.7376	16.288	12.512	10.8528	10.5456	11.1232
	0.767	0.072256	1.09296	-0.79872	-0.018272	-0.27648	-0.46992	0.51488	0.28288	0.114128	10.0208	16.832	12.9184	11.1632	10.8496	11.4384
	0.766	0.092736	1.09456	-0.73376	0.03424	-0.24688	-0.42688	0.56864	0.344	0.146704	10.3104	17.376	13.3216	11.4912	11.1632	11.7744
	0.765	0.119696	1.10096	-0.7264	0.078352	-0.19536	-0.44784	0.6128	0.41152	0.21184	10.6	17.92	13.7216	11.8496	11.4944	12.1392
	0.764	0.148256	1.11088	-0.7232	0.134016	-0.16576	-0.35456	0.68112	0.48096	0.256	10.888	18.464	14.1152	12.2272	11.8384	12.5488
	0.763	0.16752	1.12016	-0.71696	0.18976	-0.129984	-0.32	0.74112	0.5568	0.31376	11.1744	18.992	14.5072	12.6176	12.2048	12.9824
	0.762	0.1768	1.12768	-0.71072	0.23696	-0.084688	-0.27392	0.8104	0.58416	0.36736	11.464	19.52	14.8992	13.0176	12.5968	13.44
	0.761	0.18096	1.1296	-0.7064	0.30096	-0.029904	-0.22672	0.8672	0.70752	0.43152	11.76	20.064	15.2944	13.4384	13.016	13.904
	0.76	0.1944	1.1304	-0.69392	0.29888	0.002744	-0.188	0.944	0.7992	0.49456	12.0656	20.592	15.6864	13.8864	13.4592	14.3744
	0.759	0.20512	1.13008	-0.76	0.4144	0.05752	-0.121968	1.01248	0.88976	0.57024	12.3728	21.12	16.08	14.376	13.9264	14.8608
	0.758	0.22384	1.13312	-0.69184	0.488	0.115456	-0.081104	1.10288	0.97408	0.63008	12.6848	21.632	16.48	14.8848	14.408	15.3728
	0.757	0.23904	1.1368	-0.6896	0.56048	0.16912	-0.076912	1.18064	1.0688	0.71424	12.9968	22.144	16.864	15.4112	14.9024	15.9152
	0.756	0.26032	1.14176	-0.67072	0.62768	0.21344	0.029968	1.27632	1.16368	0.7888	13.3136	22.624	17.264	15.944	15.4144	16.512
	0.755	0.27632	1.14336	-0.67712	0.696	0.28192	0.091792	1.36896	1.28576	0.876	13.6384	23.12	17.68	16.496	15.9504	17.152
	0.754	0.2816	1.1448	-0.676	0.78208	0.33136	0.157808	1.4752	1.34368	0.95904	13.9648	23.616	18.08	17.088	16.528	17.808
	0.753	0.2744	1.14128	-0.66448	0.85872	0.40096	0.20704	1.56672	1.5144	1.04944	14.288	24.128	18.496	17.712	17.12	18.496
	0.752	0.26768	1.13824	-0.65296	0.884	0.45776	0.27728	1.6736	1.6384	1.14608	14.6064	24.64	18.912	18.368	17.76	19.2
	0.751	0.26256	1.13472	-0.71168	1.03408	0.53152	0.35056	1.7984	1.7648	1.268	14.9184	25.152	19.312	19.056	18.432	19.92
	0.75	0.28192	1.1344	-0.64976	1.1224	0.6	0.42608	1.9104	1.8976	1.3552	15.2336	25.648	19.728	19.76	19.12	20.656
	0.749	0.30736	1.13408	-0.6456	1.21792	0.67168	0.45648	2.0368	2.0304	1.48128	15.5504	26.144	20.128	20.496	19.824	21.44
	0.748	0.3328	1.13632	-0.64144	1.324	0.75072	0.57792	2.1728	2.1872	1.59472	15.8736	26.656	20.544	21.264	20.544	22.256
	0.747	0.34944	1.1368	-0.63296	1.41744	0.84336	0.65456	2.3056	2.352	1.7232	16.208	27.168	20.96	22.032	21.312	23.104
	0.746	0.35744	1.13824	-0.62992	1.54464	0.92336	0.74256	2.4528	2.448	1.8464	16.544	27.664	21.392	22.816	22.08	23.984
	0.745	0.35872	1.13952	-0.63088	1.6512	1.01408	0.8264	2.6032	2.6896	1.9936	16.896	28.176	21.84	23.648	22.896	24.912
	0.744	0.3632	1.14304	-0.62672	1.7088	1.09616	0.91648	2.7728	2.8592	2.1344	17.248	28.688	22.272	24.512	23.728	25.84
	0.743	0.36656	1.14576	-0.676	1.88	1.19104	1.01488	2.9376	3.0464	2.2768	17.6	29.216	22.736	25.424	24.608	26.8
	0.742	0.3768	1.14624	-0.61408	2	1.30272	1.12608	3.1328	3.2336	2.4432	17.968	29.728	23.2	26.368	25.536	27.76
	0.741	0.3872	1.14608	-0.612	2.1376	1.41216	1.17216	3.2992	3.4176	2.6144	18.336	30.272	23.664	27.312	26.464	28.752
	0.74	0.40528	1.14624	-0.59952	2.2576	1.51328	1.32928	3.4816	3.6208	2.7904	18.704	30.832	24.128	28.272	27.408	29.792
	0.739	0.41872	1.14736	-0.60368	2.3936	1.632	1.45392	3.6624	3.8096	2.976	19.072	31.408	24.608	29.232	28.368	30.864
	0.738	0.42352	1.15168	-0.59424	2.5376	1.7424	1.5672	3.856	3.968	3.1552	19.456	31.984	25.088	30.208	29.328	31.968
	0.737	0.41936	1.1576	-0.59216	2.6832	1.8688	1.6944	4.0464	4.232	3.352	19.824	32.608	25.584	31.232	30.32	33.088
	0.736	0.4128	1.1608	-0.58368	2.7728	1.9856	1.8128	4.2608	4.4624	3.5424	20.176	33.232	26.096	32.272	31.328	34.208
	0.735	0.40832	1.16192	-0.6424	2.9856	2.1152	1.9472	4.488	4.704	3.7424	20.544	33.856	26.608	33.344	32.384	35.328
	0.734	0.42576	1.16032	-0.58048	3.1312	2.2448	2.0832	4.7232	4.96	3.9328	20.912	34.48	27.104	34.416	33.456	36.448
	0.733	0.44848	1.1576	-0.57328	3.2768	2.3952	2.1584	4.9696	5.224	4.1456	21.28	35.104	27.6	35.488	34.528	37.568
	0.732	0.47616	1.15664	-0.56896	3.4272	2.5248	2.36	5.2336	5.496	4.3728	21.648	35.712	28.08	36.544	35.584	38.72
	0.731	0.49552	1.15744	-0.56688	3.5712	2.672	2.5104	5.4896	5.7728	4.6144	22.016	36.32	28.544	37.616	36.64	39.872
	0.73	0.50496	1.15872	-0.56064	3.7184	2.8304	2.664	5.7808	5.9968	4.8672	22.384	36.928	29.008	38.688	37.712	41.056
	0.729	0.50672	1.16176	-0.548	3.8688	3	2.8304	6.0592	6.344	5.1504	22.752	37.536	29.472	39.76	38.784	42.224
	0.728	0.5096	1.1648	-0.53856	3.9728	3.1504	2.9856	6.3472	6.6352	5.4128	23.12	38.16	29.936	40.848	39.872	43.392
	0.727	0.5112	1.1672	-0.6016	4.1744	3.3072	3.1584	6.648	6.9472	5.704	23.472	38.784	30.432	41.968	40.96	44.528
	0.726	0.52432	1.1696	-0.53024	4.3344	3.464	3.3168	6.9568	7.2592	5.9824	23.824	39.392	30.912	43.072	42.064	45.68
	0.725	0.5384	1.16928	-0.53024	4.5072	3.6144	3.4288	7.2816	7.5824	6.2704	24.176	40	31.392	44.192	43.168	46.816
	0.724	0.5616	1.17008	-0.52496	4.6752	3.7648	3.64	7.6144	7.9312	6.5648	24.528	40.576	31.856	45.296	44.256	47.968
	0.723	0.58176	1.1752	-0.51552	4.84	3.9232	3.8048	7.9552	8.2688	6.8864	24.88	41.152	32.304	46.368	45.344	49.152
	0.722	0.59216	1.18176	-0.51344	5.024	4.0784	3.9616	8.312	8.544	7.1984	25.248	41.728	32.752	47.44	46.416	50.32
	0.721	0.59232	1.1856	-0.50496	5.1904	4.2464	4.1312	8.64	8.9216	7.5392	25.6	42.336	33.216	48.512	47.488	51.488
	0.72	0.59264	1.1848	-0.49664	5.3088	4.4064	4.2992	8.9744	9.248	7.8752	25.952	42.928	33.664	49.584	48.56	52.64
	0.719	0.59728	1.17904	-0.54704	5.528	4.5888	4.4864	9.3088	9.5728	8.2288	26.32	43.52	34.112	50.688	49.632	53.776
	0.718	0.62336	1.17472	-0.49344	5.7024	4.7536	4.664	9.6464	9.8944	8.5616	26.688	44.096	34.56	51.792	50.72	54.944
	0.717	0.65136	1.17632	-0.48096	5.8544	4.9408	4.7968	9.9872	10.2336	8.912	27.04	44.64	34.992	52.896	51.824	56.112
	0.716	0.67616	1.18576	-0.4736	6.0224	5.12	5.0416	10.3536	10.5936	9.2448	27.408	45.184	35.408	54	52.912	57.312
	0.715	0.688	1.19552	-0.46928	6.1792	5.3056	5.2256	10.7088	10.944	9.5744	27.744	45.728	35.824	55.088	54	58.528
	0.714	0.68864	1.20416	-0.47248	6.3488	5.4896	5.4192	11.088	11.2368	9.8976	28.08	46.272	36.24	56.192	55.104	59.76
	0.713	0.68736	1.21104	-0.46208	6.5088	5.6656	5.5936	11.4432	11.6368	10.2512	28.416	46.816	36.656	57.312	56.208	60.976
	0.712	0.6928	1.21456	-0.4568	6.6112	5.8304	5.7728	11.7952	11.9776	10.6016	28.736	47.344	37.088	58.432	57.344	62.208
	0.711	0.70112	1.21776	-0.5008	6.8208	6.0128	5.9632	12.1536	12.3152	10.9856	29.056	47.888	37.504	59.6	58.496	63.44
	0.71	0.71872	1.22336	-0.4504	6.9888	6.1872	6.1472	12.5104	12.6528	11.3408	29.392	48.416	37.936	60.768	59.648	64.704
	0.709	0.73424	1.22512	-0.44208	7.1488	6.3632	6.2672	12.8592	13.0048	11.6976	29.712	48.928	38.352	61.952	60.816	66
	0.708	0.75136	1.2272	-0.44096	7.296	6.52	6.4864	13.2352	13.3584	12.0368	30.064	49.44	38.768	63.136	61.984	67.328
	0.707	0.76128	1.23168	-0.42736	7.4448	6.6976	6.6672	13.5968	13.6944	12.4016	30.4	49.952	39.184	64.336	63.152	68.656
	0.706	0.76064	1.2368	-0.4264	7.6032	6.8672	6.848	13.9504	13.9792	12.7504	30.752	50.48	39.6	65.552	64.352	70
	0.705	0.75632	1.24432	-0.41792	7.752	7.0288	7.0208	14.2944	14.36	13.1264	31.088	51.024	40.016	66.768	65.568	71.344
	0.704	0.75328	1.24976	-0.41056	7.8528	7.1952	7.1952	14.6352	14.6864	13.4992	31.44	51.568	40.432	68	66.8	72.704
	0.703	0.75392	1.25216	-0.45568	8.0528	7.3856	7.3744	14.9856	15.024	13.8592	31.776	52.096	40.864	69.232	68.048	74.096
	0.702	0.77264	1.25344	-0.39808	8.192	7.536	7.5488	15.328	15.3424	14.1984	32.112	52.608	41.28	70.48	69.296	75.504
	0.701	0.79376	1.25568	-0.39168	8.3424	7.7104	7.6496	15.6688	15.6752	14.5408	32.448	53.12	41.712	71.76	70.56	76.944
	0.7	0.81472	1.25936	-0.37488	8.4736	7.864	7.8864	16.048	16.016	14.8928	32.8	53.632	42.128	73.04	71.824	78.416
	0.699	0.82928	1.26384	-0.38224	8.6032	8.032	8.0496	16.4	16.368	15.2512	33.136	54.144	42.544	74.352	73.104	79.888
	0.698	0.83248	1.26544	-0.3728	8.7344	8.1872	8.208	16.752	16.64	15.6	33.456	54.656	42.96	75.664	74.416	81.392
	0.697	0.82688	1.26912	-0.36864	8.8688	8.3472	8.3632	17.088	17.008	15.9776	33.792	55.168	43.376	76.976	75.76	82.896
	0.696	0.82256	1.272	-0.3592	8.9392	8.4864	8.52	17.408	17.328	16.336	34.128	55.68	43.792	78.32	77.104	84.416
	0.695	0.81968	1.27376	-0.41056	9.1168	8.6432	8.6672	17.76	17.648	16.704	34.48	56.208	44.208	79.68	78.48	85.936
	0.694	0.82736	1.2752	-0.34976	9.232	8.776	8.8096	18.096	17.968	17.04	34.816	56.72	44.624	81.072	79.856	87.472
	0.693	0.83648	1.27552	-0.34864	9.3488	8.9232	8.9136	18.416	18.288	17.392	35.152	57.216	45.024	82.496	81.264	89.04
	0.692	0.85008	1.27712	-0.3456	9.456	9.0544	9.0944	18.768	18.608	17.744	35.472	57.728	45.44	83.92	82.672	90.656
	0.691	0.85696	1.28384	-0.33824	9.5776	9.1984	9.2304	19.12	18.944	18.112	35.792	58.224	45.856	85.344	84.096	92.272
	0.69	0.856	1.29152	-0.33824	9.6944	9.3296	9.3648	19.488	19.216	18.448	36.112	58.736	46.256	86.768	85.536	93.904
	0.689	0.84848	1.29824	-0.3288	9.8048	9.4512	9.4912	19.808	19.6	18.816	36.432	59.28	46.656	88.208	86.992	95.536
	0.688	0.8448	1.30336	-0.32256	9.8496	9.5744	9.6144	20.144	19.904	19.184	36.768	59.808	47.056	89.68	88.464	97.184
	0.687	0.84208	1.30448	-0.36544	10.016	9.7008	9.7408	20.464	20.224	19.552	37.104	60.336	47.456	91.168	89.952	98.816
	0.686	0.85584	1.30432	-0.31936	10.1248	9.8256	9.872	20.8	20.528	19.888	37.44	60.832	47.856	92.672	91.456	100.464
	0.685	0.87168	1.30352	-0.31616	10.2288	9.9504	9.944	21.136	20.832	20.224	37.792	61.312	48.272	94.192	92.96	102.112
	0.684	0.89008	1.3024	-0.29936	10.3232	10.064	10.1088	21.504	21.168	20.576	38.112	61.776	48.672	95.712	94.48	103.76
	0.683	0.89824	1.30336	-0.31616	10.4368	10.1888	10.2288	21.84	21.488	20.928	38.448	62.272	49.072	97.216	96	105.44
	0.682	0.8992	1.30704	-0.30784	10.5376	10.3056	10.3488	22.192	21.744	21.28	38.768	62.768	49.488	98.736	97.52	107.12
	0.681	0.88928	1.30784	-0.29936	10.6512	10.4256	10.4592	22.512	22.128	21.648	39.104	63.264	49.888	100.272	99.072	108.816
	0.68	0.8816	1.308	-0.29728	10.6976	10.5312	10.5728	22.848	22.448	22	39.424	63.776	50.304	101.792	100.624	110.48
	0.679	0.87888	1.30624	-0.34448	10.848	10.656	10.6912	23.2	22.752	22.352	39.76	64.272	50.704	103.344	102.176	112.16
	0.678	0.89008	1.30512	-0.2816	10.9536	10.7744	10.8128	23.552	23.072	22.704	40.096	64.752	51.088	104.896	103.712	113.824
	0.677	0.90256	1.30704	-0.28464	11.0544	10.8928	10.8704	23.888	23.408	23.056	40.416	65.232	51.472	106.464	105.264	115.52
	0.676	0.91888	1.31136	-0.28256	11.1376	10.9872	11.0304	24.24	23.728	23.424	40.736	65.696	51.872	108.032	106.816	117.232
	0.675	0.92336	1.31312	-0.27216	11.2288	11.1008	11.1328	24.592	24.048	23.776	41.072	66.176	52.256	109.616	108.368	118.944
	0.674	0.91824	1.31424	-0.28992	11.3248	11.2064	11.2416	24.928	24.336	24.128	41.408	66.64	52.64	111.184	109.952	120.64
	0.673	0.90576	1.31232	-0.27744	11.4064	11.3072	11.3344	25.216	24.688	24.496	41.744	67.136	53.04	112.752	111.52	122.32
	0.672	0.8936	1.31072	-0.268	11.4448	11.3936	11.4384	25.552	25.008	24.832	42.064	67.616	53.424	114.32	113.104	123.984
	0.671	0.88592	1.31104	-0.32256	11.5744	11.4992	11.5344	25.888	25.296	25.168	42.4	68.112	53.808	115.92	114.688	125.632
	0.67	0.89536	1.31408	-0.27632	11.6544	11.592	11.6176	26.208	25.584	25.488	42.736	68.592	54.192	117.52	116.288	127.28
	0.669	0.90928	1.3168	-0.2616	11.7264	11.6864	11.6544	26.528	25.904	25.824	43.056	69.056	54.576	119.12	117.872	128.944
	0.668	0.92816	1.31936	-0.27632	11.8032	11.7712	11.8032	26.848	26.208	26.176	43.376	69.52	54.96	120.704	119.456	130.608
	0.667	0.93984	1.3168	-0.27632	11.8736	11.8608	11.88	27.136	26.512	26.48	43.712	69.968	55.328	122.272	121.024	132.272
	0.666	0.94192	1.31296	-0.26576	11.9504	11.9376	11.9568	27.456	26.752	26.816	44.032	70.4	55.712	123.84	122.576	133.936
	0.665	0.9376	1.30976	-0.27008	12.024	12.0384	12.0464	27.776	27.088	27.136	44.352	70.832	56.096	125.408	124.144	135.568
	0.664	0.93168	1.30848	-0.27424	12.0368	12.1088	12.1312	28.112	27.376	27.44	44.672	71.264	56.464	126.96	125.696	137.184
	0.663	0.92544	1.30912	-0.33408	12.1584	12.1984	12.2032	28.448	27.68	27.776	44.976	71.696	56.848	128.544	127.248	138.784
	0.662	0.9296	1.31392	-0.2784	12.2192	12.2704	12.2816	28.784	27.968	28.096	45.296	72.144	57.232	130.112	128.784	140.384
	0.661	0.93456	1.31648	-0.28368	12.2896	12.3568	12.3072	29.104	28.272	28.432	45.616	72.576	57.616	131.68	130.336	141.968
	0.66	0.94528	1.31872	-0.28784	12.3536	12.4176	12.4304	29.44	28.608	28.752	45.936	73.008	58	133.248	131.888	143.552
	0.659	0.95168	1.31712	-0.28464	12.4112	12.504	12.5024	29.76	28.912	29.104	46.256	73.44	58.384	134.784	133.424	145.136
	0.658	0.94768	1.31072	-0.28896	12.4848	12.5808	12.5792	30.096	29.168	29.424	46.576	73.872	58.752	136.304	134.944	146.704
	0.657	0.93472	1.29968	-0.28992	12.5408	12.6496	12.6432	30.4	29.52	29.744	46.88	74.32	59.12	137.84	136.448	148.256
	0.656	0.92144	1.29056	-0.28688	12.5408	12.7104	12.7136	30.72	29.808	30.048	47.184	74.768	59.488	139.344	137.936	149.792
	0.655	0.91024	1.28432	-0.34656	12.6592	12.7872	12.7776	31.056	30.112	30.384	47.472	75.216	59.84	140.88	139.44	151.312
	0.654	0.91696	1.2864	-0.30256	12.7216	12.8576	12.8448	31.376	30.4	30.704	47.776	75.632	60.192	142.384	140.928	152.8
	0.653	0.92976	1.29504	-0.29424	12.7728	12.9248	12.8688	31.696	30.72	31.04	48.08	76.048	60.544	143.888	142.416	154.304
	0.652	0.94848	1.30432	-0.29728	12.8352	12.9968	12.968	32	31.024	31.36	48.4	76.448	60.896	145.376	143.888	155.792
	0.651	0.96144	1.30464	-0.30144	12.8832	13.0624	13.0256	32.288	31.328	31.68	48.72	76.864	61.248	146.832	145.344	157.28
	0.65	0.96432	1.30064	-0.30464	12.9424	13.1264	13.0864	32.608	31.584	31.968	49.024	77.264	61.6	148.288	146.784	158.768
	0.649	0.95744	1.2936	-0.30992	12.9952	13.1952	13.1504	32.896	31.92	32.272	49.344	77.68	61.952	149.728	148.224	160.16
	0.648	0.94976	1.28864	-0.30784	12.992	13.2448	13.2032	33.184	32.208	32.56	49.648	78.112	62.32	151.168	149.648	161.6
	0.647	0.94224	1.28816	-0.35504	13.0992	13.3088	13.2672	33.488	32.48	32.864	49.952	78.528	62.672	152.608	151.072	163.04
	0.646	0.94608	1.28816	-0.30784	13.1632	13.3792	13.3184	33.808	32.768	33.152	50.272	78.944	63.024	154.048	152.464	164.48
	0.645	0.95056	1.28128	-0.31616	13.2	13.4368	13.3216	34.112	33.04	33.44	50.592	79.328	63.36	155.472	153.856	165.76
	0.644	0.96016	1.27664	-0.31616	13.2448	13.4864	13.4208	34.416	33.328	33.744	50.896	79.712	63.712	156.88	155.232	167.2
	0.643	0.96288	1.27296	-0.3088	13.2976	13.5472	13.4736	34.704	33.616	34.064	51.184	80.064	64.048	158.256	156.592	168.64
	0.642	0.95744	1.27264	-0.3152	13.3504	13.6	13.5248	35.024	33.856	34.352	51.488	80.432	64.384	159.616	157.952	169.92
	0.641	0.94448	1.27696	-0.31824	13.392	13.6592	13.5664	35.312	34.192	34.64	51.776	80.832	64.72	160.96	159.296	171.36
	0.64	0.932	1.28176	-0.32032	13.384	13.704	13.6144	35.616	34.464	34.944	52.064	81.232	65.056	162.24	160.64	172.64
	0.639	0.92144	1.2808	-0.36752	13.4848	13.7728	13.664	35.904	34.752	35.232	52.352	81.632	65.376	163.68	161.92	173.92
	0.638	0.93136	1.28064	-0.32032	13.528	13.8112	13.704	36.192	35.024	35.504	52.64	82.016	65.712	164.96	163.2	175.2
	0.637	0.94384	1.276	-0.31408	13.5664	13.864	13.6944	36.464	35.312	35.792	52.928	82.384	66.032	166.24	164.48	176.48
	0.636	0.95808	1.27152	-0.32032	13.5984	13.9056	13.7904	36.768	35.584	36.064	53.216	82.752	66.352	167.68	165.76	177.92
	0.635	0.96288	1.26736	-0.32256	13.648	13.9632	13.832	37.056	35.856	36.352	53.504	83.104	66.672	168.96	167.04	179.2
	0.634	0.95696	1.26176	-0.32256	13.6928	14.0032	13.8768	37.36	36.08	36.624	53.792	83.472	66.992	170.08	168.32	180.48
	0.633	0.94512	1.25552	-0.33296	13.7328	14.0496	13.9088	37.616	36.384	36.912	54.08	83.856	67.312	171.36	169.6	181.6
	0.632	0.93888	1.25152	-0.32768	13.7136	14.0928	13.9472	37.904	36.672	37.184	54.368	84.224	67.632	172.64	170.72	182.88
	0.631	0.936	1.248	-0.38544	13.8064	14.136	13.9904	38.176	36.944	37.472	54.64	84.608	67.952	173.92	172	184.16
	0.63	0.94496	1.25008	-0.32768	13.8368	14.1792	14.0256	38.448	37.2	37.728	54.912	84.96	68.272	175.2	173.28	185.28
	0.629	0.95376	1.25184	-0.33088	13.8784	14.216	14.016	38.704	37.472	37.984	55.2	85.296	68.592	176.48	174.4	186.56
	0.628	0.96352	1.25168	-0.33504	13.904	14.2544	14.088	39.008	37.728	38.24	55.472	85.632	68.896	177.76	175.68	187.68
	0.627	0.96656	1.25152	-0.33088	13.944	14.3088	14.1376	39.296	37.984	38.512	55.76	85.968	69.184	178.88	176.8	188.96
	0.626	0.95904	1.2488	-0.33504	13.984	14.3456	14.1728	39.584	38.176	38.768	56.048	86.304	69.472	180.16	178.08	190.08
	0.625	0.9456	1.24416	-0.32976	14.0112	14.3888	14.2096	39.856	38.48	39.056	56.32	86.656	69.76	181.28	179.2	191.36
	0.624	0.93104	1.24224	-0.32976	13.9856	14.416	14.2384	40.144	38.736	39.312	56.592	87.008	70.048	182.56	180.32	192.48
	0.623	0.91888	1.23728	-0.38656	14.0784	14.4656	14.2736	40.416	38.992	39.6	56.848	87.36	70.336	183.68	181.6	193.6
	0.622	0.92608	1.23632	-0.3392	14.1056	14.4992	14.3072	40.688	39.264	39.84	57.12	87.712	70.608	184.96	182.72	194.72
	0.621	0.93952	1.24016	-0.33616	14.1392	14.5376	14.2928	40.96	39.52	40.112	57.392	88.048	70.88	186.08	183.84	196
	0.62	0.95456	1.24368	-0.32464	14.1664	14.576	14.3744	41.232	39.792	40.368	57.664	88.352	71.168	187.2	184.96	197.12
	0.619	0.96448	1.24352	-0.3288	14.1984	14.6224	14.4048	41.488	40.048	40.624	57.936	88.672	71.44	188.32	186.08	198.24
	0.618	0.9624	1.24208	-0.32464	14.2272	14.6496	14.4416	41.776	40.224	40.88	58.224	88.976	71.728	189.44	187.2	199.36
	0.617	0.95376	1.2336	-0.32768	14.264	14.688	14.4736	42.048	40.544	41.136	58.496	89.296	72.016	190.56	188.32	200.48
	0.616	0.94992	1.22768	-0.3288	14.2464	14.7264	14.5024	42.32	40.784	41.392	58.768	89.616	72.304	191.68	189.44	201.6
	0.615	0.9456	1.22416	-0.32352	14.3136	14.7552	14.5328	42.576	41.04	41.648	59.04	89.936	72.592	192.8	190.4	202.72
	0.614	0.94864	1.22192	-0.31728	14.3488	14.8128	14.5824	42.88	41.296	41.92	59.296	90.24	72.864	193.92	191.52	203.84
	0.613	0.95568	1.21696	-0.31936	14.3808	14.8528	14.5504	43.104	41.536	42.176	59.568	90.544	73.152	195.04	192.64	204.96
	0.612	0.96784	1.21504	-0.32256	14.3952	14.872	14.6272	43.376	41.792	42.432	59.824	90.848	73.424	196.16	193.76	205.92
	0.611	0.97728	1.2136	-0.32256	14.424	14.9088	14.6576	43.632	42.032	42.672	60.064	91.136	73.68	197.28	194.72	207.04
	0.61	0.97696	1.2168	-0.3288	14.4512	14.944	14.6848	43.888	42.224	42.896	60.32	91.44	73.952	198.4	195.84	208.16
	0.609	0.9632	1.22272	-0.3256	14.4736	14.976	14.7152	44.128	42.528	43.152	60.56	91.76	74.224	199.36	196.8	209.28
	0.608	0.94688	1.22832	-0.31824	14.4608	15.0016	14.736	44.384	42.768	43.392	60.8	92.08	74.48	200.48	197.92	210.24
	0.607	0.93296	1.22512	-0.37696	14.5264	15.0448	14.7632	44.64	43.008	43.632	61.04	92.4	74.752	201.6	198.88	211.2
	0.606	0.94016	1.22208	-0.32256	14.5552	15.0736	14.7904	44.912	43.232	43.856	61.28	92.704	74.992	202.72	200	212.32
	0.605	0.95264	1.21776	-0.3256	14.5696	15.1072	14.76	45.152	43.456	44.08	61.52	92.992	75.248	203.68	200.96	213.28
	0.604	0.968	1.21888	-0.32032	14.6	15.1312	14.84	45.408	43.68	44.32	61.76	93.264	75.488	204.8	202.08	214.24
	0.603	0.9752	1.22288	-0.32032	14.6256	15.1648	14.864	45.68	43.904	44.56	62.016	93.536	75.728	205.76	203.04	215.36
	0.602	0.97568	1.22784	-0.32976	14.656	15.1952	14.8864	45.92	44.08	44.784	62.272	93.808	75.984	206.88	204	216.32
	0.601	0.97088	1.22672	-0.32144	14.6752	15.2368	14.9152	46.176	44.352	45.056	62.528	94.096	76.24	207.84	205.12	217.28
	0.6	0.97376	1.22624	-0.32032	14.6496	15.256	14.9328	46.416	44.576	45.28	62.768	94.368	76.48	208.8	206.08	218.4
	0.599	0.9744	1.22352	-0.3792	14.72	15.2928	14.9632	46.656	44.816	45.52	63.008	94.656	76.736	209.92	207.04	219.2
	0.598	0.98336	1.22592	-0.32256	14.7376	15.3216	14.9824	46.912	45.04	45.744	63.248	94.928	76.976	210.88	208	220.16
	0.597	0.9888	1.22528	-0.32352	14.768	15.36	14.9664	47.152	45.264	45.984	63.488	95.184	77.216	211.84	208.96	221.28
	0.596	0.99728	1.224	-0.31408	14.7808	15.3712	15.0304	47.424	45.504	46.208	63.728	95.44	77.456	212.8	209.92	222.24
	0.595	1.00208	1.22304	-0.32032	14.8	15.4128	15.0576	47.664	45.728	46.432	63.968	95.68	77.68	213.76	210.88	223.2
	0.594	1.00416	1.22576	-0.31616	14.8256	15.4368	15.0848	47.92	45.888	46.656	64.208	95.92	77.904	214.72	211.84	224.16
	0.593	0.99824	1.2312	-0.3152	14.8416	15.4784	15.1072	48.16	46.16	46.896	64.448	96.176	78.144	215.68	212.8	225.12
	0.592	0.99344	1.24064	-0.312	14.808	15.4944	15.1248	48.384	46.368	47.12	64.688	96.448	78.384	216.64	213.76	226.08
	0.591	0.9896	1.24464	-0.36128	14.8816	15.5328	15.1552	48.608	46.592	47.36	64.912	96.736	78.624	217.6	214.56	227.04
	0.59	1.00384	1.24448	-0.32352	14.9008	15.5536	15.1648	48.832	46.8	47.584	65.136	96.992	78.848	218.56	215.52	227.84
	0.589	1.01968	1.24384	-0.31312	14.9136	15.584	15.1328	49.056	47.024	47.824	65.36	97.248	79.072	219.52	216.48	228.8
	0.588	1.0368	1.2424	-0.30576	14.9424	15.6288	15.2128	49.296	47.248	48.048	65.584	97.504	79.28	220.48	217.44	229.76
	0.587	1.04048	1.2424	-0.3088	14.9536	15.656	15.2384	49.504	47.456	48.256	65.808	97.744	79.488	221.28	218.4	230.56
	0.586	1.03392	1.24496	-0.30672	14.9792	15.68	15.2576	49.728	47.616	48.448	66.032	97.984	79.696	222.24	219.2	231.52
	0.585	1.02384	1.248	-0.30784	14.9952	15.7168	15.2768	49.952	47.904	48.672	66.256	98.224	79.904	223.2	220.16	232.48
	0.584	1.02336	1.252	-0.31088	14.9616	15.7344	15.3024	50.192	48.112	48.864	66.464	98.48	80.112	224	220.96	233.28
	0.583	1.02416	1.25456	-0.35504	15.0272	15.7648	15.3232	50.416	48.304	49.072	66.688	98.72	80.32	224.96	221.92	234.24
	0.582	1.03552	1.252	-0.30256	15.0512	15.792	15.3456	50.656	48.512	49.28	66.912	98.96	80.512	225.92	222.72	235.04
	0.581	1.04	1.24608	-0.30144	15.0704	15.8336	15.3152	50.88	48.688	49.488	67.12	99.2	80.72	226.88	223.68	235.84
	0.58	1.04608	1.24112	-0.30144	15.08	15.8432	15.3808	51.104	48.896	49.696	67.344	99.408	80.928	227.68	224.64	236.8
	0.579	1.0456	1.24032	-0.30368	15.0976	15.8752	15.4016	51.328	49.088	49.904	67.552	99.632	81.136	228.64	225.44	237.6
	0.578	1.03904	1.24656	-0.30368	15.1168	15.9008	15.4192	51.552	49.232	50.096	67.76	99.856	81.344	229.44	226.24	238.56
	0.577	1.0272	1.25296	-0.29936	15.1296	15.936	15.4384	51.76	49.472	50.32	67.968	100.112	81.552	230.24	227.2	239.36
	0.576	1.01744	1.25424	-0.29104	15.104	15.952	15.4544	51.984	49.664	50.544	68.176	100.368	81.76	231.2	228	240.32
	0.575	1.0072	1.248	-0.3456	15.1728	15.992	15.48	52.192	49.872	50.752	68.384	100.608	81.952	232	228.8	241.12
	0.574	1.016	1.2392	-0.28784	15.1808	16.016	15.5024	52.416	50.064	50.944	68.592	100.848	82.16	232.8	229.76	241.92
	0.573	1.02832	1.23312	-0.28896	15.2064	16.048	15.4608	52.608	50.256	51.168	68.816	101.072	82.368	233.76	230.56	242.72
	0.572	1.04656	1.23904	-0.29312	15.2144	16.064	15.5312	52.832	50.464	51.36	69.04	101.296	82.56	234.56	231.36	243.52
	0.571	1.06144	1.252	-0.29312	15.2336	16.08	15.5504	53.04	50.672	51.568	69.248	101.504	82.768	235.36	232.16	244.48
	0.57	1.06704	1.26704	-0.28048	15.2496	16.112	15.5648	53.264	50.816	51.76	69.456	101.728	82.976	236.16	232.96	245.28
	0.569	1.06	1.27296	-0.2848	15.2688	16.144	15.5888	53.472	51.072	51.952	69.664	101.952	83.168	236.96	233.76	246.08
	0.568	1.05248	1.2696	-0.28048	15.224	16.16	15.6064	53.68	51.264	52.144	69.856	102.16	83.344	237.76	234.56	246.88
	0.567	1.04432	1.26032	-0.34032	15.2928	16.176	15.6256	53.888	51.44	52.352	70.048	102.368	83.536	238.72	235.36	247.68
	0.566	1.04784	1.25248	-0.28048	15.3104	16.208	15.6448	54.096	51.632	52.528	70.24	102.56	83.712	239.52	236.16	248.48
	0.565	1.0544	1.24864	-0.28256	15.3216	16.224	15.616	54.288	51.824	52.736	70.432	102.752	83.904	240.32	236.96	249.28
	0.564	1.06576	1.25104	-0.28256	15.3376	16.24	15.6672	54.48	52.016	52.928	70.64	102.928	84.08	241.12	237.76	250.08
	0.563	1.06928	1.25408	-0.27216	15.3568	16.288	15.7008	54.688	52.208	53.136	70.832	103.104	84.272	241.92	238.56	250.88
	0.562	1.06368	1.25712	-0.27744	15.3712	16.288	15.7168	54.896	52.336	53.328	71.04	103.296	84.448	242.72	239.36	251.68
	0.561	1.05248	1.25984	-0.27216	15.3872	16.32	15.7296	55.072	52.576	53.52	71.232	103.504	84.64	243.52	240.16	252.48
	0.56	1.04176	1.26	-0.27008	15.3376	16.32	15.7424	55.28	52.768	53.712	71.44	103.712	84.816	244.32	240.96	253.28
	0.559	1.03456	1.25968	-0.32672	15.4112	16.352	15.7648	55.488	52.944	53.904	71.632	103.92	85.008	245.12	241.76	254.08
	0.558	1.04672	1.25936	-0.2648	15.4224	16.368	15.7824	55.696	53.136	54.08	71.824	104.128	85.184	245.92	242.4	254.88
	0.557	1.06208	1.25792	-0.26896	15.4352	16.384	15.7568	55.904	53.312	54.256	72.032	104.32	85.376	246.72	243.2	255.68
	0.556	1.0784	1.25808	-0.25952	15.4512	16.4	15.8144	56.112	53.504	54.432	72.24	104.496	85.552	247.52	244	256.32
	0.555	1.0888	1.25984	-0.26272	15.4592	16.416	15.8272	56.304	53.696	54.624	72.448	104.688	85.728	248.16	244.64	257.12
	0.554	1.08816	1.26208	-0.26688	15.48	16.432	15.8512	56.512	53.824	54.784	72.656	104.88	85.92	248.96	245.44	257.92
	0.553	1.08048	1.26416	-0.25744	15.4944	16.464	15.8624	56.688	54.064	54.976	72.864	105.088	86.096	249.76	246.24	258.72
	0.552	1.07408	1.26736	-0.25744	15.4544	16.464	15.8768	56.896	54.224	55.152	73.072	105.28	86.272	250.4	246.88	259.36
	0.551	1.06752	1.26784	-0.30256	15.512	16.48	15.8944	57.088	54.4	55.344	73.264	105.488	86.448	251.2	247.68	260.16
	0.55	1.07008	1.26912	-0.25328	15.5264	16.496	15.9168	57.296	54.576	55.536	73.472	105.68	86.624	252	248.48	260.8
	0.549	1.0744	1.26912	-0.25744	15.5424	16.528	15.8752	57.472	54.752	55.728	73.664	105.872	86.8	252.64	249.12	261.6
	0.548	1.08272	1.26784	-0.25328	15.5488	16.512	15.9376	57.664	54.912	55.904	73.872	106.048	86.976	253.44	249.92	262.4
	0.547	1.08528	1.26096	-0.25216	15.5568	16.544	15.9568	57.856	55.088	56.096	74.064	106.224	87.152	254.24	250.56	263.04
	0.546	1.07792	1.256	-0.25632	15.5664	16.56	15.9728	58.032	55.216	56.272	74.272	106.4	87.312	254.88	251.36	263.84
	0.545	1.06432	1.25328	-0.24912	15.5856	16.576	15.9888	58.224	55.456	56.448	74.464	106.592	87.488	255.68	252	264.64
	0.544	1.05344	1.25504	-0.24688	15.5536	16.576	16	58.416	55.632	56.624	74.672	106.8	87.632	256.32	252.8	265.28
	0.543	1.04624	1.25856	-0.30144	15.616	16.608	16.016	58.592	55.824	56.8	74.864	106.992	87.792	257.12	253.44	265.92
	0.542	1.06032	1.26416	-0.248	15.6272	16.608	16.032	58.784	56	56.96	75.056	107.184	87.968	257.76	254.08	266.72
	0.541	1.07824	1.264	-0.24272	15.64	16.624	16	58.944	56.176	57.152	75.248	107.36	88.128	258.4	254.88	267.36
	0.54	1.0968	1.26352	-0.24912	15.656	16.64	16.064	59.136	56.352	57.328	75.44	107.536	88.304	259.2	255.52	268.16
	0.539	1.1064	1.26592	-0.248	15.6592	16.656	16.064	59.296	56.528	57.488	75.648	107.712	88.464	259.84	256.16	268.8
	0.538	1.10304	1.26896	-0.24064	15.6848	16.672	16.08	59.472	56.64	57.648	75.824	107.888	88.624	260.48	256.96	269.6
	0.537	1.08864	1.2736	-0.2344	15.7104	16.704	16.096	59.648	56.864	57.824	76.016	108.08	88.784	261.28	257.6	270.24
	0.536	1.07904	1.28224	-0.23856	15.6688	16.688	16.128	59.808	57.024	58	76.208	108.272	88.944	261.92	258.24	271.04
	0.535	1.0744	1.28544	-0.28896	15.7248	16.704	16.128	59.984	57.216	58.176	76.4	108.48	89.12	262.56	259.04	271.68
	0.534	1.08464	1.28544	-0.23536	15.744	16.72	16.16	60.16	57.376	58.32	76.592	108.656	89.28	263.36	259.68	272.32
	0.533	1.09904	1.28416	-0.22496	15.7568	16.736	16.112	60.32	57.536	58.496	76.784	108.848	89.44	264	260.32	272.96
	0.532	1.11456	1.28032	-0.22496	15.7648	16.736	16.176	60.512	57.696	58.656	76.976	109.008	89.6	264.64	260.96	273.76
	0.531	1.1184	1.2784	-0.23232	15.7888	16.752	16.192	60.688	57.872	58.832	77.168	109.184	89.776	265.44	261.76	274.4
	0.53	1.10912	1.28064	-0.228	15.7984	16.752	16.208	60.88	57.984	58.976	77.376	109.36	89.936	266.08	262.4	275.04
	0.529	1.09312	1.28	-0.22176	15.8048	16.768	16.224	61.04	58.192	59.136	77.568	109.568	90.112	266.72	263.04	275.68
	0.528	1.07872	1.28	-0.21968	15.7648	16.768	16.224	61.232	58.352	59.28	77.76	109.776	90.272	267.36	263.68	276.48
	0.527	1.06896	1.27968	-0.27104	15.8384	16.784	16.256	61.392	58.528	59.44	77.952	109.984	90.432	268	264.32	277.12
	0.526	1.07968	1.28016	-0.21856	15.8512	16.784	16.272	61.568	58.688	59.568	78.144	110.176	90.592	268.64	264.96	277.76
	0.525	1.09328	1.28272	-0.21856	15.8528	16.8	16.24	61.744	58.848	59.728	78.32	110.352	90.752	269.28	265.6	278.4
	0.524	1.10912	1.28608	-0.21344	15.8832	16.816	16.304	61.936	59.008	59.872	78.512	110.528	90.912	269.92	266.4	279.04
	0.523	1.12096	1.28656	-0.21552	15.8848	16.816	16.32	62.096	59.152	60.032	78.72	110.704	91.072	270.56	267.04	279.84
	0.522	1.12576	1.28656	-0.21552	15.9056	16.832	16.336	62.288	59.264	60.176	78.912	110.88	91.248	271.2	267.68	280.48
	0.521	1.11984	1.28544	-0.21136	15.9152	16.848	16.352	62.464	59.456	60.336	79.088	111.072	91.408	271.84	268.32	281.12
	0.52	1.11504	1.28544	-0.20912	15.8736	16.848	16.352	62.64	59.6	60.496	79.28	111.264	91.568	272.48	268.96	281.76
	0.519	1.10624	1.28704	-0.25856	15.936	16.864	16.368	62.8	59.744	60.656	79.456	111.472	91.728	273.28	269.6	282.4
	0.518	1.10688	1.28864	-0.20288	15.9472	16.864	16.4	62.992	59.888	60.8	79.648	111.648	91.888	273.92	270.24	283.04
	0.517	1.11216	1.29168	-0.20288	15.9616	16.88	16.352	63.152	60.032	60.96	79.84	111.824	92.048	274.56	270.88	283.68
	0.516	1.12736	1.29504	-0.19872	15.968	16.88	16.416	63.328	60.208	61.12	80.016	111.984	92.208	275.2	271.52	284.32
	0.515	1.13504	1.29584	-0.1976	15.9792	16.88	16.432	63.504	60.352	61.28	80.208	112.144	92.368	275.68	272.16	284.96
	0.514	1.13552	1.29664	-0.19664	16	16.896	16.448	63.68	60.48	61.424	80.384	112.304	92.512	276.32	272.64	285.76
	0.513	1.12656	1.29584	-0.19024	16	16.896	16.448	63.824	60.672	61.584	80.576	112.496	92.656	276.96	273.28	286.4
	0.512	1.116	1.2936	-0.17776	15.9744	16.912	16.48	64.016	60.848	61.744	80.768	112.672	92.816	277.6	273.92	287.04
	0.511	1.10704	1.2952	-0.23024	16.048	16.928	16.496	64.176	61.008	61.904	80.96	112.864	92.96	278.24	274.56	287.68
	0.51	1.1152	1.29968	-0.17568	16.048	16.928	16.496	64.336	61.152	62.048	81.136	113.024	93.12	278.88	275.2	288.32
	0.509	1.12288	1.30112	-0.17984	16.064	16.944	16.448	64.48	61.312	62.208	81.328	113.184	93.28	279.36	275.84	288.96
	0.508	1.13312	1.30256	-0.17344	16.08	16.944	16.512	64.64	61.472	62.352	81.504	113.344	93.44	280	276.48	289.6
	0.507	1.13632	1.29952	-0.17344	16.08	16.944	16.528	64.784	61.632	62.512	81.696	113.504	93.6	280.64	276.96	290.24
	0.506	1.13296	1.29552	-0.17248	16.096	16.96	16.544	64.944	61.744	62.656	81.888	113.664	93.744	281.28	277.6	290.88
	0.505	1.1272	1.29456	-0.164	16.112	16.976	16.544	65.088	61.952	62.816	82.08	113.84	93.904	281.76	278.24	291.52
	0.504	1.12688	1.29712	-0.16624	16.064	16.96	16.544	65.248	62.112	62.96	82.256	114.016	94.048	282.4	278.88	292
	0.503	1.12784	1.29888	-0.22592	16.128	16.976	16.576	65.392	62.272	63.12	82.448	114.192	94.208	283.04	279.52	292.64
	0.502	1.1376	1.30208	-0.16832	16.144	16.992	16.576	65.568	62.432	63.248	82.64	114.368	94.352	283.52	280	293.28
	0.501	1.14544	1.30272	-0.164	16.16	17.008	16.544	65.712	62.592	63.408	82.816	114.528	94.496	284.16	280.64	293.92
	0.5	1.15664	1.30544	-0.16512	16.16	17.008	16.592	65.888	62.752	63.552	83.008	114.672	94.64	284.8	281.28	294.4
	0.499	1.16	1.3088	-0.164	16.176	17.024	16.608	66.032	62.912	63.696	83.2	114.816	94.8	285.44	281.92	295.04
	0.498	1.15456	1.31168	-0.158832	16.192	17.04	16.624	66.208	63.008	63.84	83.376	114.96	94.944	285.92	282.4	295.84
	0.497	1.14384	1.31296	-0.152544	16.192	17.056	16.624	66.368	63.216	63.984	83.568	115.136	95.104	286.56	283.04	296.48
	0.496	1.13456	1.31264	-0.150432	16.16	17.056	16.64	66.528	63.376	64.128	83.76	115.312	95.264	287.2	283.68	296.96
	0.495	1.12992	1.31024	-0.20288	16.224	17.072	16.656	66.688	63.536	64.272	83.936	115.488	95.408	287.68	284.32	297.6
	0.494	1.1424	1.30944	-0.150432	16.24	17.072	16.656	66.848	63.68	64.4	84.128	115.664	95.568	288.32	284.8	298.24
	0.493	1.15424	1.30944	-0.148336	16.24	17.104	16.624	66.992	63.84	64.544	84.304	115.824	95.712	288.96	285.44	298.88
	0.492	1.1664	1.31056	-0.1452	16.256	17.104	16.672	67.152	64	64.672	84.496	115.968	95.856	289.44	285.92	299.36
	0.491	1.17088	1.3144	-0.139952	16.272	17.12	16.688	67.312	64.128	64.8	84.672	116.128	96.016	290.08	286.56	300
	0.49	1.16816	1.3184	-0.140992	16.272	17.136	16.72	67.456	64.224	64.928	84.864	116.288	96.16	290.72	287.2	300.64
	0.489	1.16256	1.32208	-0.13576	16.288	17.152	16.72	67.616	64.432	65.072	85.04	116.464	96.32	291.2	287.68	301.28
	0.488	1.16272	1.32336	-0.138896	16.256	17.152	16.736	67.776	64.576	65.2	85.216	116.624	96.48	291.84	288.32	301.92
	0.487	1.16448	1.3224	-0.19248	16.304	17.168	16.752	67.904	64.704	65.344	85.392	116.8	96.624	292.48	288.96	302.56
	0.486	1.17824	1.32256	-0.134704	16.336	17.184	16.768	68.08	64.848	65.488	85.584	116.96	96.784	292.96	289.44	303.04
	0.485	1.18944	1.32608	-0.129456	16.352	17.2	16.736	68.208	64.992	65.632	85.776	117.12	96.944	293.6	290.08	303.68
	0.484	1.20224	1.332	-0.12736	16.352	17.2	16.784	68.384	65.136	65.76	85.968	117.264	97.088	294.08	290.56	304.32
	0.483	1.20608	1.33808	-0.12736	16.368	17.216	16.8	68.528	65.28	65.904	86.16	117.408	97.232	294.72	291.2	304.96
	0.482	1.19776	1.34016	-0.129456	16.384	17.232	16.816	68.688	65.376	66.032	86.352	117.568	97.376	295.2	291.68	305.6
	0.481	1.17856	1.33664	-0.122112	16.4	17.248	16.832	68.832	65.568	66.192	86.544	117.76	97.52	295.84	292.32	306.24
	0.48	1.16272	1.33568	-0.11792	16.368	17.248	16.848	68.992	65.712	66.336	86.72	117.936	97.648	296.48	292.96	306.88
	0.479	1.15168	1.3376	-0.16512	16.416	17.264	16.864	69.136	65.872	66.48	86.912	118.128	97.792	296.96	293.44	307.36
	0.478	1.16224	1.3432	-0.11896	16.432	17.28	16.88	69.296	66.016	66.608	87.104	118.304	97.936	297.6	294.08	308
	0.477	1.18048	1.35024	-0.114768	16.448	17.296	16.832	69.424	66.16	66.752	87.296	118.464	98.08	298.24	294.56	308.64
	0.476	1.20144	1.3544	-0.121072	16.464	17.296	16.896	69.584	66.32	66.896	87.488	118.64	98.24	298.72	295.2	309.28
	0.475	1.2112	1.35152	-0.112672	16.48	17.312	16.912	69.728	66.464	67.04	87.68	118.8	98.4	299.36	295.68	309.92
	0.474	1.21392	1.34912	-0.113728	16.48	17.328	16.928	69.872	66.56	67.168	87.872	118.96	98.544	299.84	296.32	310.56
	0.473	1.20848	1.34592	-0.10848	16.512	17.36	16.944	70.032	66.768	67.312	88.048	119.136	98.688	300.48	296.8	311.04
	0.472	1.20208	1.34224	-0.104288	16.464	17.36	16.96	70.176	66.912	67.44	88.224	119.312	98.832	300.96	297.44	311.68
	0.471	1.19808	1.34144	-0.16304	16.528	17.376	16.96	70.32	67.072	67.568	88.416	119.488	98.992	301.6	298.08	312.32
	0.47	1.20704	1.34352	-0.104288	16.544	17.392	16.976	70.48	67.2	67.696	88.592	119.664	99.136	302.24	298.56	312.96
	0.469	1.21536	1.3456	-0.10008	16.56	17.408	16.96	70.608	67.36	67.84	88.768	119.824	99.28	302.88	299.2	313.6
	0.468	1.23152	1.34912	-0.095888	16.56	17.424	17.008	70.768	67.504	67.968	88.96	119.984	99.424	303.36	299.68	314.24
	0.467	1.23792	1.34992	-0.097984	16.576	17.44	17.024	70.912	67.632	68.112	89.152	120.128	99.568	304	300.32	314.88
	0.466	1.23184	1.34832	-0.09904	16.592	17.44	17.024	71.072	67.728	68.224	89.328	120.288	99.728	304.48	300.8	315.36
	0.465	1.2192	1.34608	-0.10008	16.608	17.472	17.04	71.2	67.92	68.368	89.504	120.464	99.872	305.12	301.44	316
	0.464	1.21008	1.34896	-0.097984	16.56	17.472	17.04	71.36	68.064	68.496	89.696	120.64	100.032	305.76	301.92	316.64
	0.463	1.20352	1.35504	-0.139952	16.624	17.488	17.056	71.52	68.208	68.64	89.872	120.8	100.176	306.4	302.56	317.28
	0.462	1.21488	1.3656	-0.094832	16.64	17.504	17.072	71.664	68.352	68.768	90.064	120.96	100.32	306.88	303.2	317.76
	0.461	1.22352	1.37296	-0.079104	16.656	17.52	17.04	71.824	68.496	68.912	90.256	121.104	100.464	307.52	303.68	318.4
	0.46	1.23248	1.37872	-0.075952	16.656	17.552	17.104	71.984	68.64	69.056	90.448	121.232	100.608	308	304.32	319.04
	0.459	1.23472	1.3776	-0.083296	16.688	17.552	17.12	72.112	68.784	69.168	90.624	121.376	100.752	308.64	304.96	319.68
	0.458	1.23296	1.37536	-0.083296	16.688	17.584	17.12	72.272	68.88	69.296	90.816	121.52	100.896	309.28	305.44	320.32
	0.457	1.2296	1.37168	-0.0812	16.704	17.6	17.12	72.416	69.072	69.44	90.992	121.68	101.024	309.76	306.08	320.96
	0.456	1.23152	1.37056	-0.079104	16.672	17.6	17.152	72.56	69.216	69.568	91.168	121.824	101.168	310.4	306.72	321.6
	0.455	1.23056	1.37008	-0.123168	16.736	17.632	17.152	72.704	69.36	69.696	91.36	121.984	101.312	311.04	307.2	322.08
	0.454	1.2392	1.37536	-0.075952	16.752	17.648	17.168	72.864	69.504	69.824	91.552	122.144	101.44	311.52	307.84	322.72
	0.453	1.24608	1.37968	-0.075952	16.768	17.664	17.136	72.992	69.632	69.952	91.744	122.288	101.568	312.16	308.48	323.36
	0.452	1.2616	1.38432	-0.077008	16.768	17.68	17.184	73.152	69.776	70.08	91.936	122.432	101.696	312.8	308.96	324
	0.451	1.2736	1.38464	-0.080144	16.784	17.696	17.2	73.296	69.92	70.224	92.128	122.592	101.84	313.28	309.6	324.64
	0.45	1.27552	1.38352	-0.077008	16.8	17.712	17.216	73.456	70	70.336	92.32	122.736	101.984	313.92	310.08	325.28
	0.449	1.26288	1.38304	-0.075952	16.816	17.728	17.216	73.584	70.192	70.48	92.512	122.896	102.128	314.56	310.72	325.92
	0.448	1.248	1.3864	-0.074912	16.784	17.744	17.232	73.76	70.336	70.608	92.704	123.056	102.288	315.2	311.36	326.56
	0.447	1.23168	1.38864	-0.111616	16.848	17.776	17.248	73.904	70.48	70.736	92.88	123.216	102.432	315.84	312	327.2
	0.446	1.23792	1.39104	-0.065472	16.864	17.776	17.264	74.064	70.608	70.864	93.056	123.376	102.576	316.32	312.48	327.84
	0.445	1.25024	1.38816	-0.066512	16.88	17.808	17.216	74.208	70.752	70.992	93.248	123.52	102.704	316.96	313.12	328.32
	0.444	1.26464	1.38448	-0.068608	16.896	17.824	17.28	74.368	70.896	71.12	93.424	123.648	102.848	317.6	313.76	328.96
	0.443	1.2696	1.38304	-0.072816	16.912	17.84	17.296	74.512	71.024	71.264	93.616	123.776	102.992	318.08	314.24	329.6
	0.442	1.26832	1.38528	-0.067568	16.928	17.856	17.312	74.672	71.12	71.392	93.808	123.92	103.136	318.72	314.88	330.24
	0.441	1.26176	1.38816	-0.066512	16.944	17.872	17.312	74.816	71.312	71.536	93.984	124.08	103.28	319.36	315.52	330.88
	0.44	1.26064	1.3904	-0.060224	16.912	17.888	17.328	74.976	71.456	71.648	94.176	124.24	103.424	319.84	316.16	331.52
	0.439	1.25872	1.38736	-0.124208	16.976	17.92	17.328	75.12	71.6	71.792	94.368	124.4	103.568	320.48	316.64	332.16
	0.438	1.26528	1.38272	-0.061264	16.992	17.936	17.344	75.264	71.744	71.92	94.544	124.56	103.712	321.12	317.28	332.64
	0.437	1.268	1.37904	-0.06336	17.008	17.936	17.312	75.392	71.872	72.048	94.736	124.704	103.856	321.76	317.92	333.28
	0.436	1.27712	1.37936	-0.072816	17.024	17.968	17.36	75.552	72.016	72.176	94.928	124.848	104	322.4	318.4	333.92
	0.435	1.28032	1.38256	-0.068608	17.04	17.984	17.376	75.696	72.16	72.32	95.12	124.976	104.144	323.04	319.04	334.56
	0.434	1.27424	1.38496	-0.064416	17.072	18	17.392	75.84	72.24	72.432	95.296	125.104	104.288	323.68	319.68	335.2
	0.433	1.25776	1.38448	-0.064416	17.088	18.032	17.408	75.968	72.432	72.576	95.488	125.264	104.432	324.32	320.32	336
	0.432	1.24496	1.384	-0.058128	17.04	18.032	17.408	76.128	72.56	72.688	95.664	125.424	104.592	324.8	320.96	336.64
	0.431	1.23552	1.3832	-0.112672	17.12	18.064	17.424	76.256	72.704	72.832	95.856	125.6	104.736	325.44	321.44	337.28
	0.43	1.24784	1.38592	-0.058128	17.136	18.08	17.424	76.416	72.848	72.944	96.032	125.744	104.88	326.08	322.08	337.92
	0.429	1.2648	1.39184	-0.057072	17.152	18.096	17.392	76.56	72.976	73.072	96.224	125.888	105.024	326.72	322.72	338.56
	0.428	1.2832	1.39792	-0.057072	17.168	18.112	17.456	76.704	73.12	73.216	96.416	126.016	105.152	327.36	323.36	339.2
	0.427	1.29104	1.40128	-0.06232	17.184	18.144	17.472	76.848	73.264	73.344	96.608	126.128	105.296	328	324	339.84
	0.426	1.29392	1.40128	-0.051824	17.2	18.144	17.472	76.992	73.344	73.456	96.8	126.256	105.44	328.64	324.64	340.48
	0.425	1.292	1.39696	-0.05392	17.216	18.176	17.488	77.136	73.536	73.6	96.976	126.4	105.584	329.12	325.12	341.28
	0.424	1.28992	1.39216	-0.058128	17.184	18.176	17.504	77.28	73.68	73.728	97.168	126.544	105.728	329.76	325.76	341.92
	0.423	1.28832	1.39024	-0.097984	17.248	18.224	17.504	77.424	73.824	73.856	97.344	126.704	105.856	330.4	326.4	342.56
	0.422	1.2944	1.39264	-0.045536	17.28	18.24	17.52	77.584	73.968	73.984	97.536	126.848	106	331.04	327.04	343.2
	0.421	1.29744	1.3952	-0.05392	17.296	18.256	17.488	77.712	74.112	74.128	97.728	126.992	106.144	331.68	327.68	343.84
	0.42	1.30704	1.39808	-0.040288	17.296	18.272	17.536	77.856	74.272	74.256	97.904	127.12	106.288	332.32	328.16	344.48
	0.419	1.31216	1.39856	-0.048672	17.328	18.304	17.568	78	74.416	74.4	98.08	127.264	106.432	332.96	328.8	345.12
	0.418	1.30752	1.39712	-0.050784	17.36	18.32	17.568	78.16	74.512	74.528	98.256	127.408	106.576	333.6	329.44	345.76
	0.417	1.29808	1.39664	-0.051824	17.376	18.336	17.584	78.288	74.704	74.672	98.432	127.568	106.704	334.08	330.08	346.4
	0.416	1.28848	1.39664	-0.048672	17.344	18.352	17.6	78.448	74.848	74.8	98.608	127.728	106.848	334.72	330.72	347.04
	0.415	1.27952	1.3936	-0.095888	17.392	18.384	17.616	78.592	74.992	74.928	98.784	127.888	106.992	335.36	331.36	347.84
	0.414	1.28896	1.39104	-0.045536	17.424	18.4	17.632	78.752	75.136	75.04	98.96	128.048	107.12	336.16	332	348.48
	0.413	1.29968	1.38624	-0.051824	17.44	18.416	17.584	78.88	75.28	75.168	99.136	128.208	107.248	336.8	332.64	349.12
	0.412	1.31136	1.38496	-0.047632	17.456	18.432	17.648	79.04	75.408	75.296	99.312	128.368	107.392	337.44	333.28	349.76
	0.411	1.31488	1.388	-0.05288	17.472	18.464	17.664	79.184	75.552	75.424	99.488	128.528	107.52	338.08	333.76	350.4
	0.41	1.30832	1.39296	-0.038192	17.488	18.48	17.68	79.328	75.648	75.568	99.648	128.672	107.664	338.72	334.4	351.2
	0.409	1.29616	1.39584	-0.037136	17.52	18.512	17.696	79.472	75.84	75.68	99.824	128.832	107.824	339.36	335.04	351.84
	0.408	1.29088	1.39568	-0.037136	17.488	18.512	17.712	79.632	75.968	75.808	100	128.976	107.968	340	335.68	352.48
	0.407	1.28688	1.3896	-0.093792	17.568	18.544	17.728	79.776	76.112	75.936	100.16	129.136	108.112	340.64	336.16	353.12
	0.406	1.29344	1.38608	-0.041344	17.568	18.56	17.744	79.92	76.24	76.048	100.32	129.296	108.256	341.28	336.8	353.76
	0.405	1.29792	1.38352	-0.037136	17.6	18.576	17.712	80.048	76.368	76.176	100.48	129.44	108.4	341.92	337.6	354.56
	0.404	1.30736	1.38464	-0.042384	17.616	18.592	17.76	80.208	76.528	76.304	100.64	129.584	108.544	342.72	338.24	355.2
	0.403	1.3128	1.38768	-0.037136	17.632	18.624	17.792	80.352	76.656	76.432	100.8	129.728	108.688	343.36	338.88	355.84
	0.402	1.31312	1.39216	-0.036096	17.664	18.64	17.808	80.496	76.768	76.544	100.976	129.872	108.832	344	339.52	356.64
	0.401	1.30448	1.39488	-0.039232	17.68	18.656	17.808	80.624	76.944	76.688	101.12	130.032	108.992	344.64	340.16	357.28
	0.4	1.29376	1.39824	-0.037136	17.648	18.656	17.824	80.768	77.088	76.816	101.28	130.208	109.136	345.28	340.8	357.92
	0.399	1.28112	1.39712	-0.087488	17.728	18.688	17.84	80.896	77.232	76.944	101.44	130.368	109.28	345.92	341.44	358.72
	0.398	1.28704	1.39424	-0.037136	17.728	18.688	17.856	81.04	77.376	77.072	101.6	130.528	109.44	346.56	342.08	359.36
	0.397	1.2992	1.3904	-0.03504	17.76	18.72	17.84	81.184	77.52	77.216	101.76	130.688	109.584	347.36	342.72	360
	0.396	1.31584	1.38848	-0.028752	17.776	18.72	17.888	81.328	77.664	77.344	101.92	130.832	109.744	348	343.36	360.8
	0.395	1.32448	1.38944	-0.03504	17.792	18.752	17.904	81.456	77.808	77.472	102.064	130.992	109.904	348.64	344	361.44
	0.394	1.32096	1.39168	-0.03504	17.824	18.752	17.92	81.6	77.888	77.584	102.224	131.152	110.064	349.28	344.64	362.08
	0.393	1.31008	1.39216	-0.028752	17.84	18.784	17.936	81.744	78.096	77.728	102.384	131.312	110.208	349.92	345.28	362.88
	0.392	1.30192	1.39024	-0.031888	17.824	18.8	17.952	81.888	78.24	77.84	102.544	131.472	110.368	350.56	345.92	363.52
	0.391	1.29792	1.38864	-0.077008	17.888	18.816	17.968	82.032	78.384	77.984	102.704	131.648	110.512	351.36	346.56	364.32
	0.39	1.3048	1.38928	-0.028752	17.904	18.832	18	82.176	78.544	78.112	102.848	131.824	110.672	352	347.36	364.96
	0.389	1.31184	1.39248	-0.03504	17.92	18.848	17.968	82.32	78.688	78.256	103.008	131.984	110.832	352.8	348	365.6
	0.388	1.32064	1.39312	-0.03504	17.936	18.848	18.032	82.48	78.832	78.384	103.168	132.144	110.976	353.44	348.64	366.24
	0.387	1.32528	1.39152	-0.03504	17.952	18.88	18.032	82.624	78.992	78.528	103.328	132.304	111.12	354.08	349.28	367.04
	0.386	1.32032	1.38912	-0.039232	17.968	18.896	18.048	82.768	79.088	78.64	103.504	132.48	111.28	354.88	349.92	367.84
	0.385	1.312	1.38832	-0.03504	17.984	18.912	18.064	82.912	79.296	78.784	103.664	132.656	111.44	355.52	350.56	368.48
	0.384	1.304	1.39168	-0.024544	17.968	18.928	18.096	83.072	79.44	78.928	103.84	132.832	111.584	356.16	351.2	369.28
	0.383	1.29872	1.39856	-0.070704	18.032	18.96	18.112	83.216	79.6	79.072	104	133.024	111.744	356.96	352	369.92
	0.382	1.30912	1.40528	-0.030848	18.048	18.96	18.128	83.376	79.744	79.2	104.16	133.2	111.888	357.6	352.64	370.56
	0.381	1.32112	1.4104	-0.024544	18.08	18.992	18.096	83.504	79.904	79.344	104.336	133.36	112.048	358.4	353.28	371.36
	0.38	1.3312	1.41248	-0.022448	18.08	18.992	18.16	83.664	80.064	79.472	104.496	133.52	112.208	359.04	353.92	372.16
	0.379	1.33648	1.41008	-0.029792	18.112	19.024	18.176	83.792	80.208	79.6	104.656	133.68	112.368	359.68	354.72	372.96
	0.378	1.33184	1.40768	-0.020352	18.144	19.024	18.192	83.952	80.32	79.744	104.832	133.84	112.512	360.48	355.36	373.76
	0.377	1.3256	1.40496	-0.022448	18.176	19.056	18.208	84.08	80.528	79.888	104.992	134.016	112.672	361.12	356	374.4
	0.376	1.32464	1.40384	-0.0256	18.144	19.056	18.224	84.224	80.672	80.016	105.152	134.208	112.832	361.76	356.8	375.2
	0.375	1.32528	1.3992	-0.0812	18.208	19.088	18.24	84.368	80.816	80.16	105.312	134.384	112.992	362.56	357.44	376
	0.374	1.33136	1.39152	-0.026656	18.224	19.104	18.256	84.512	80.96	80.288	105.472	134.576	113.152	363.2	358.08	376.8
	0.373	1.3368	1.38192	-0.026656	18.256	19.12	18.224	84.64	81.104	80.416	105.648	134.736	113.312	364	358.72	377.6
	0.372	1.33872	1.3768	-0.032944	18.288	19.136	18.288	84.8	81.264	80.56	105.808	134.88	113.472	364.64	359.52	378.24
	0.371	1.33552	1.3768	-0.022448	18.304	19.152	18.304	84.944	81.408	80.704	105.968	135.024	113.632	365.44	360.16	379.04
	0.37	1.32352	1.38304	-0.024544	18.336	19.168	18.336	85.088	81.52	80.816	106.112	135.184	113.776	366.08	360.8	379.84
	0.369	1.30944	1.3856	-0.020352	18.368	19.2	18.352	85.232	81.712	80.96	106.272	135.36	113.92	366.88	361.6	380.64
	0.368	1.2976	1.38592	-0.024544	18.336	19.2	18.368	85.392	81.856	81.088	106.416	135.552	114.08	367.52	362.24	381.44
	0.367	1.29232	1.3832	-0.064416	18.416	19.232	18.384	85.536	82.016	81.216	106.576	135.744	114.224	368.32	362.88	382.08
	0.366	1.30016	1.38272	-0.0256	18.448	19.248	18.416	85.68	82.176	81.36	106.736	135.92	114.384	368.96	363.68	382.88
	0.365	1.31184	1.38432	-0.018256	18.464	19.264	18.384	85.808	82.336	81.488	106.896	136.096	114.544	369.76	364.32	383.52
	0.364	1.324	1.38624	-0.018256	18.496	19.28	18.448	85.968	82.496	81.616	107.056	136.256	114.72	370.56	365.12	384.32
	0.363	1.33456	1.38416	-0.022448	18.512	19.312	18.48	86.096	82.656	81.76	107.216	136.416	114.88	371.2	365.76	385.12
	0.362	1.34016	1.38416	-0.018256	18.56	19.328	18.496	86.24	82.768	81.904	107.376	136.592	115.04	372	366.4	385.92
	0.361	1.3424	1.3872	-0.0140608	18.576	19.36	18.512	86.384	82.992	82.048	107.536	136.784	115.2	372.64	367.2	386.72
	0.36	1.34144	1.39456	-0.0140608	18.56	19.376	18.528	86.528	83.168	82.176	107.696	136.96	115.344	373.44	367.84	387.52
	0.359	1.33504	1.40224	-0.057072	18.64	19.408	18.56	86.672	83.328	82.336	107.856	137.152	115.504	374.24	368.48	388.16
	0.358	1.33392	1.40592	-0.009864	18.672	19.424	18.592	86.832	83.488	82.48	108.016	137.328	115.664	374.88	369.28	388.96
	0.357	1.33424	1.40416	-0.0088144	18.704	19.456	18.576	86.96	83.648	82.624	108.176	137.488	115.824	375.68	370.08	389.6
	0.356	1.3432	1.404	-0.009864	18.736	19.472	18.64	87.12	83.824	82.784	108.352	137.648	115.984	376.48	370.72	390.4
	0.355	1.34848	1.40544	-0.0140608	18.768	19.504	18.656	87.264	83.984	82.928	108.512	137.792	116.144	377.28	371.36	391.04
	0.354	1.34576	1.40672	-0.0119616	18.8	19.52	18.688	87.408	84.112	83.072	108.688	137.952	116.288	377.92	372.16	391.68
	0.353	1.33344	1.40656	-0.0119616	18.848	19.552	18.704	87.552	84.304	83.216	108.864	138.144	116.448	378.72	372.96	392.48
	0.352	1.32192	1.40576	-0.0035696	18.832	19.568	18.736	87.728	84.48	83.36	109.04	138.336	116.624	379.52	373.6	393.28
	0.351	1.31184	1.40112	-0.057072	18.912	19.616	18.768	87.872	84.656	83.52	109.2	138.512	116.832	380.32	374.4	393.92
	0.35	1.31936	1.40096	-0.0056672	18.96	19.632	18.8	88.032	84.816	83.664	109.376	138.688	117.072	380.96	375.04	394.72
	0.349	1.32912	1.40272	-0.0056672	18.992	19.664	18.768	88.176	84.976	83.808	109.536	138.864	117.312	381.76	375.84	395.52
	0.348	1.34304	1.40256	-0.0088144	19.024	19.696	18.848	88.352	85.168	83.952	109.712	139.024	117.536	382.56	376.48	396.32
	0.347	1.35008	1.39888	-0.0077664	19.072	19.712	18.88	88.496	85.328	84.096	109.872	139.2	117.728	383.36	377.28	397.12
	0.346	1.3496	1.39472	-0.009864	19.12	19.76	18.912	88.672	85.472	84.24	110.048	139.376	117.888	384.16	378.08	397.92
	0.345	1.34208	1.38624	-0.00147168	19.168	19.792	18.944	88.816	85.696	84.4	110.208	139.552	118.048	384.96	378.88	398.72
	0.344	1.33584	1.38448	-0.0067168	19.152	19.824	18.976	88.976	85.856	84.544	110.384	139.728	118.192	385.6	379.52	399.36
	0.343	1.33008	1.38752	-0.059168	19.232	19.856	19.024	89.152	86.032	84.704	110.56	139.904	118.352	386.4	380.32	400.16
	0.342	1.33584	1.39248	-0.00042256	19.28	19.888	19.056	89.312	86.208	84.848	110.736	140.064	118.512	387.2	381.12	400.96
	0.341	1.34272	1.39648	-0.0035696	19.328	19.92	19.056	89.456	86.368	85.008	110.912	140.224	118.672	388.16	381.92	401.76
	0.34	1.3528	1.39936	-0.00042256	19.392	19.952	19.136	89.632	86.544	85.168	111.088	140.384	118.832	388.96	382.56	402.56
	0.339	1.35488	1.39744	-0.00147168	19.456	20	19.168	89.792	86.72	85.328	111.248	140.528	118.992	389.76	383.36	403.36
	0.338	1.3472	1.39744	-0.0035696	19.504	20.032	19.216	89.968	86.864	85.472	111.424	140.688	119.152	390.4	384.16	404.16
	0.337	1.33296	1.39792	-0.00147168	19.568	20.08	19.248	90.128	87.072	85.632	111.6	140.88	119.312	391.2	384.96	404.96
	0.336	1.32272	1.3984	-0.00042256	19.584	20.096	19.296	90.304	87.264	85.792	111.776	141.072	119.472	392	385.76	405.76
	0.335	1.31968	1.39856	-0.040288	19.696	20.16	19.344	90.464	87.44	85.952	111.952	141.264	119.648	392.8	386.4	406.56
	0.334	1.33488	1.3992	0.0016752	19.76	20.192	19.392	90.624	87.632	86.096	112.144	141.44	119.808	393.76	387.2	407.36
	0.333	1.35152	1.40176	0.0090192	19.824	20.24	19.392	90.8	87.824	86.272	112.32	141.616	119.968	394.56	388	408.16
	0.332	1.3664	1.40656	0.016368	19.888	20.288	19.488	90.976	88.016	86.432	112.496	141.776	120.112	395.36	388.8	409.12
	0.331	1.37104	1.40912	0.0079696	19.968	20.352	19.536	91.152	88.224	86.592	112.672	141.936	120.272	396.16	389.6	409.92
	0.33	1.36768	1.4096	0.0079696	20.048	20.384	19.584	91.328	88.368	86.752	112.864	142.096	120.432	397.12	390.4	410.72
	0.329	1.36128	1.40624	0.0121664	20.128	20.448	19.632	91.504	88.624	86.928	113.056	142.288	120.592	397.92	391.2	411.52
	0.328	1.35904	1.40448	0.0079696	20.16	20.48	19.696	91.664	88.832	87.104	113.248	142.48	120.768	398.72	392	412.48
	0.327	1.35728	1.40704	-0.027696	20.288	20.56	19.744	91.84	89.024	87.28	113.456	142.672	120.944	399.52	392.8	413.28
	0.326	1.36304	1.41296	0.0121664	20.384	20.608	19.808	92.032	89.232	87.456	113.648	142.864	121.136	400.48	393.6	414.08
	0.325	1.36816	1.41648	0.013216	20.48	20.672	19.84	92.192	89.44	87.632	113.84	143.056	121.312	401.28	394.4	414.88
	0.324	1.37792	1.41936	0.0216	20.56	20.736	19.936	92.384	89.648	87.824	114.032	143.232	121.504	402.08	395.2	415.84
	0.323	1.38272	1.4192	0.013216	20.672	20.8	20.016	92.56	89.856	88.016	114.224	143.408	121.68	403.04	396	416.64
	0.322	1.37936	1.41824	0.019504	20.784	20.864	20.08	92.768	90.032	88.192	114.432	143.584	121.872	403.84	396.8	417.6
	0.321	1.36672	1.41648	0.0216	20.896	20.944	20.16	92.928	90.288	88.384	114.624	143.776	122.048	404.8	397.76	418.4
	0.32	1.35504	1.416	0.026848	20.96	21.008	20.24	93.12	90.512	88.576	114.832	143.968	122.224	405.6	398.56	419.36
	0.319	1.34592	1.41456	-0.021408	21.136	21.104	20.32	93.312	90.736	88.784	115.024	144.176	122.4	406.56	399.36	420.16
	0.318	1.35536	1.41712	0.024752	21.264	21.168	20.4	93.488	90.96	88.96	115.232	144.368	122.592	407.36	400.16	421.12
	0.317	1.36944	1.42176	0.026848	21.408	21.264	20.448	93.68	91.184	89.168	115.456	144.544	122.768	408.32	400.96	421.92
	0.316	1.38608	1.42688	0.025808	21.536	21.344	20.592	93.888	91.408	89.36	115.664	144.736	122.96	409.12	401.92	422.88
	0.315	1.39472	1.43232	0.023712	21.664	21.44	20.688	94.08	91.648	89.568	115.888	144.912	123.168	410.08	402.72	423.68
	0.314	1.39744	1.43648	0.027904	21.808	21.52	20.784	94.288	91.84	89.76	116.096	145.12	123.344	410.88	403.52	424.64
	0.313	1.39072	1.44016	0.034192	21.968	21.632	20.896	94.512	92.128	89.984	116.32	145.328	123.536	411.84	404.48	425.6
	0.312	1.38288	1.44464	0.035248	22.08	21.728	21.008	94.736	92.368	90.192	116.528	145.536	123.728	412.64	405.28	426.4
	0.311	1.37632	1.44816	-0.0140608	22.288	21.84	21.136	94.96	92.624	90.416	116.736	145.76	123.904	413.6	406.24	427.36
	0.31	1.38112	1.44912	0.037344	22.448	21.936	21.248	95.184	92.864	90.624	116.944	145.984	124.08	414.56	407.04	428.16
	0.309	1.38848	1.44848	0.034192	22.608	22.064	21.328	95.392	93.104	90.848	117.152	146.192	124.272	415.52	407.84	429.12
	0.308	1.40512	1.44912	0.035248	22.8	22.176	21.488	95.616	93.344	91.072	117.376	146.4	124.448	416.48	408.8	429.92
	0.307	1.4144	1.4512	0.052032	22.976	22.304	21.632	95.856	93.616	91.312	117.6	146.624	124.624	417.44	409.6	430.88
	0.306	1.40864	1.4536	0.049936	23.184	22.432	21.776	96.08	93.824	91.52	117.84	146.848	124.8	418.24	410.56	431.84
	0.305	1.39296	1.4576	0.054128	23.376	22.544	21.904	96.304	94.128	91.76	118.064	147.088	124.976	419.2	411.36	432.8
	0.304	1.37744	1.46064	0.05728	23.536	22.672	22.048	96.544	94.416	92	118.288	147.344	125.168	420.16	412.32	433.76
	0.303	1.3664	1.46064	0.0079696	23.808	22.816	22.192	96.784	94.72	92.256	118.512	147.6	125.36	421.12	413.12	434.56
	0.302	1.37936	1.46368	0.056224	24.032	22.944	22.352	97.024	95.008	92.496	118.72	147.856	125.552	422.08	414.08	435.52
	0.301	1.40016	1.46336	0.064624	24.272	23.12	22.464	97.28	95.312	92.752	118.944	148.096	125.744	423.04	415.04	436.48
	0.3	1.41952	1.46144	0.06776	24.512	23.264	22.688	97.552	95.6	92.992	119.184	148.336	125.936	424	415.84	437.44
	0.299	1.42656	1.46208	0.068816	24.752	23.424	22.864	97.808	95.904	93.248	119.424	148.576	126.128	424.96	416.8	438.4
	0.298	1.4224	1.4664	0.06776	24.992	23.584	23.056	98.08	96.144	93.488	119.68	148.816	126.336	425.92	417.76	439.36
	0.297	1.4136	1.47008	0.074064	25.248	23.76	23.248	98.336	96.496	93.76	119.92	149.072	126.544	426.72	418.72	440.32
	0.296	1.40976	1.47504	0.074064	25.456	23.936	23.44	98.592	96.816	94.032	120.16	149.328	126.752	427.68	419.52	441.28
	0.295	1.41168	1.47712	0.03944	25.776	24.144	23.664	98.864	97.136	94.336	120.4	149.6	126.96	428.64	420.48	442.24
	0.294	1.42736	1.48	0.074064	26.064	24.352	23.888	99.136	97.472	94.64	120.64	149.856	127.184	429.6	421.44	443.2
	0.293	1.44416	1.48432	0.083504	26.352	24.544	24.08	99.408	97.808	94.944	120.88	150.128	127.408	430.72	422.4	444.16
	0.292	1.4648	1.4936	0.090848	26.64	24.752	24.368	99.712	98.16	95.232	121.136	150.384	127.632	431.68	423.36	445.12
	0.291	1.47728	1.50416	0.091888	26.928	24.96	24.592	100	98.496	95.536	121.408	150.656	127.872	432.64	424.32	446.08
	0.29	1.47168	1.51264	0.086656	27.248	25.168	24.848	100.32	98.8	95.84	121.68	150.928	128.096	433.6	425.12	447.2
	0.289	1.45456	1.51712	0.096096	27.552	25.376	25.088	100.624	99.184	96.144	121.952	151.216	128.32	434.56	426.08	448.16
	0.288	1.43792	1.51856	0.101344	27.856	25.6	25.328	100.928	99.536	96.48	122.24	151.488	128.544	435.52	427.04	449.12
	0.287	1.42656	1.51584	0.064624	28.256	25.856	25.6	101.232	99.904	96.816	122.528	151.776	128.784	436.48	428	450.08
	0.286	1.43744	1.51408	0.108688	28.64	26.112	25.888	101.552	100.288	97.136	122.8	152.064	129.008	437.44	428.96	451.04
	0.285	1.45504	1.51504	0.116032	29.024	26.368	26.128	101.872	100.672	97.488	123.104	152.336	129.264	438.56	429.92	452
	0.284	1.47424	1.51904	0.119168	29.424	26.64	26.464	102.224	101.056	97.856	123.392	152.592	129.504	439.52	430.88	452.96
	0.283	1.48624	1.52352	0.12232	29.824	26.896	26.752	102.56	101.44	98.208	123.696	152.864	129.76	440.48	431.68	453.92
	0.282	1.48864	1.52912	0.128608	30.24	27.168	27.056	102.928	101.776	98.56	124	153.136	130.016	441.44	432.64	455.04
	0.281	1.48624	1.5344	0.130704	30.672	27.472	27.36	103.296	102.224	98.928	124.32	153.44	130.272	442.56	433.6	456
	0.28	1.48672	1.53968	0.135952	31.088	27.76	27.696	103.648	102.656	99.296	124.624	153.728	130.528	443.52	434.56	456.96
	0.279	1.4872	1.54448	0.0856	31.6	28.096	28.048	104	103.104	99.696	124.928	154.016	130.8	444.48	435.52	457.92
	0.278	1.49648	1.5496	0.145392	32.048	28.432	28.416	104.352	103.536	100.08	125.232	154.304	131.072	445.6	436.48	458.88
	0.277	1.50384	1.55296	0.151696	32.512	28.8	28.752	104.704	103.968	100.496	125.52	154.576	131.328	446.56	437.44	460
	0.276	1.51616	1.5576	0.156944	32.976	29.152	29.184	105.104	104.384	100.896	125.84	154.848	131.616	447.68	438.4	460.96
	0.275	1.52864	1.5648	0.15904	33.472	29.536	29.6	105.488	104.816	101.312	126.144	155.136	131.888	448.64	439.52	462.08
	0.274	1.53488	1.57248	0.16432	34	29.92	30	105.936	105.216	101.728	126.464	155.44	132.176	449.76	440.48	463.04
	0.273	1.5352	1.57856	0.17472	34.528	30.32	30.432	106.336	105.728	102.16	126.784	155.744	132.464	450.72	441.44	464.16
	0.272	1.53408	1.5856	0.18416	35.024	30.736	30.864	106.768	106.224	102.64	127.12	156.048	132.768	451.68	442.4	465.12
	0.271	1.52832	1.59232	0.146448	35.616	31.184	31.344	107.2	106.736	103.104	127.44	156.368	133.072	452.8	443.36	466.24
	0.27	1.53872	1.6032	0.19472	36.176	31.616	31.792	107.632	107.232	103.552	127.776	156.656	133.376	453.76	444.32	467.2
	0.269	1.5544	1.6176	0.20208	36.768	32.064	32.208	108.08	107.728	104.016	128.112	156.96	133.664	454.88	445.28	468.16
	0.268	1.57456	1.632	0.2168	37.376	32.496	32.72	108.56	108.256	104.48	128.448	157.28	133.968	455.84	446.24	469.28
	0.267	1.59056	1.6416	0.21776	37.952	32.96	33.216	109.008	108.784	104.96	128.8	157.584	134.272	456.96	447.2	470.24
	0.266	1.59984	1.6496	0.22832	38.56	33.44	33.744	109.456	109.248	105.456	129.136	157.904	134.576	457.92	448.32	471.36
	0.265	1.6	1.656	0.24192	39.184	33.936	34.272	109.872	109.776	106.016	129.472	158.224	134.896	459.04	449.28	472.32
	0.264	1.6048	1.6624	0.24608	39.808	34.464	34.816	110.336	110.288	106.56	129.808	158.56	135.216	460	450.24	473.28
	0.263	1.6064	1.6688	0.2104	40.496	34.992	35.376	110.832	110.832	107.104	130.16	158.896	135.552	461.12	451.2	474.24
	0.262	1.6208	1.68	0.2576	41.184	35.536	35.936	111.36	111.424	107.648	130.512	159.248	135.872	462.24	452.16	475.36
	0.261	1.6352	1.6912	0.27344	41.856	36.08	36.48	111.856	112	108.224	130.864	159.6	136.192	463.2	453.12	476.32
	0.26	1.6544	1.7024	0.28176	42.576	36.64	37.12	112.384	112.576	108.8	131.232	159.936	136.528	464.32	454.08	477.44
	0.259	1.6656	1.7136	0.288	43.264	37.232	37.728	112.896	113.152	109.36	131.6	160.32	136.864	465.44	455.2	478.4
	0.258	1.6688	1.7232	0.29648	43.952	37.808	38.336	113.456	113.728	109.888	131.952	160.64	137.2	466.56	456.16	479.52
	0.257	1.6624	1.7328	0.30912	44.672	38.384	38.976	114.016	114.4	110.496	132.32	160.96	137.568	467.52	457.12	480.48
	0.256	1.6608	1.7488	0.32896	45.392	39.008	39.648	114.592	115.04	111.168	132.688	161.44	137.92	468.64	458.08	481.6
	0.255	1.664	1.7648	0.29024	46.192	39.68	40.32	115.152	115.664	111.808	133.072	161.76	138.288	469.76	459.04	482.56
	0.254	1.688	1.7824	0.352	46.96	40.32	40.992	115.728	116.304	112.432	133.456	162.24	138.64	470.88	460.16	483.68
	0.253	1.7168	1.7984	0.36368	47.776	40.992	41.632	116.304	116.976	113.104	133.84	162.56	138.992	471.84	461.12	484.64
	0.252	1.7456	1.8128	0.3688	48.528	41.648	42.4	116.928	117.648	113.792	134.224	162.88	139.36	472.96	462.08	485.76
	0.251	1.7664	1.8288	0.38256	49.28	42.352	43.104	117.536	118.32	114.496	134.608	163.2	139.728	474.08	463.2	486.88
	0.25	1.7792	1.8464	0.3992	50.096	43.056	43.824	118.16	118.976	115.184	134.992	163.68	140.112	475.04	464.16	487.84
	0.249	1.7856	1.8608	0.41808	50.928	43.744	44.544	118.8	119.76	115.904	135.392	164	140.496	476.16	465.28	488.96
	0.248	1.7952	1.8752	0.42864	51.712	44.432	45.312	119.472	120.464	116.656	135.792	164.48	140.896	477.28	466.24	490.08
	0.247	1.8048	1.8864	0.38768	52.56	45.184	46.096	120.128	121.168	117.424	136.192	164.8	141.296	478.4	467.36	491.04
	0.246	1.8224	1.9008	0.4496	53.408	45.952	46.864	120.768	121.904	118.16	136.608	165.28	141.696	479.52	468.32	492.16
	0.245	1.84	1.9136	0.46752	54.256	46.704	47.648	121.424	122.704	118.976	137.008	165.6	142.112	480.64	469.44	493.12
	0.244	1.8624	1.9296	0.48208	55.072	47.488	48.464	122.16	123.552	119.808	137.44	165.92	142.512	481.76	470.4	494.24
	0.243	1.8816	1.9456	0.49888	55.952	48.288	49.248	122.912	124.416	120.592	137.856	166.4	142.912	482.72	471.52	495.36
	0.242	1.8928	1.9648	0.51568	56.832	49.056	50.08	123.712	125.2	121.392	138.288	166.72	143.328	483.84	472.48	496.48
	0.241	1.8976	1.9856	0.5336	57.664	49.824	50.928	124.496	126.064	122.304	138.72	167.2	143.744	484.96	473.6	497.44
	0.24	1.904	2.0064	0.55248	58.464	50.64	51.76	125.248	126.912	123.216	139.152	167.68	144.192	486.08	474.56	498.56
	0.239	1.9136	2.024	0.52304	59.312	51.504	52.624	126.032	127.776	124.208	139.584	168	144.656	487.2	475.68	499.68
	0.238	1.9408	2.0432	0.58608	60.112	52.304	53.488	126.816	128.64	125.12	140.032	168.48	145.12	488.48	476.64	500.64
	0.237	1.9744	2.0592	0.60592	60.976	53.168	54.304	127.616	129.552	126.048	140.496	168.96	145.584	489.6	477.76	501.76
	0.236	2.0064	2.0816	0.63008	61.84	54.016	55.216	128.448	130.48	127.008	140.96	169.44	146.064	490.72	478.72	502.88
	0.235	2.0336	2.1072	0.65632	62.704	54.848	56.112	129.296	131.44	127.984	141.424	169.76	146.528	491.84	479.84	504
	0.234	2.0496	2.1328	0.66368	63.568	55.728	57.008	130.176	132.336	128.976	141.904	170.24	147.008	492.96	480.96	505.12
	0.233	2.0624	2.1584	0.6888	64.4	56.592	57.872	131.056	133.312	130	142.384	170.72	147.488	494.08	481.92	506.24
	0.232	2.0816	2.1808	0.70976	65.152	57.456	58.752	131.968	134.24	131.072	142.848	171.2	147.984	495.2	483.04	507.36
	0.231	2.104	2.2032	0.672	66.032	58.32	59.568	132.848	135.28	132.16	143.328	171.68	148.512	496.48	484.16	508.48
	0.23	2.136	2.2272	0.76224	66.88	59.168	60.448	133.728	136.32	133.168	143.808	172.16	149.024	497.6	485.12	509.6
	0.229	2.1696	2.2544	0.77696	67.712	59.984	61.296	134.688	137.376	134.256	144.288	172.64	149.552	498.72	486.24	510.72
	0.228	2.2032	2.2848	0.8032	68.512	60.832	62.272	135.696	138.464	135.424	144.784	173.12	150.064	500	487.36	511.84
	0.227	2.2272	2.3152	0.83152	69.312	61.712	63.184	136.688	139.552	136.592	145.296	173.6	150.592	501.12	488.48	512.96
	0.226	2.2464	2.3472	0.84832	70.096	62.624	64.096	137.744	140.672	137.76	145.824	174.08	151.136	502.4	489.6	514.24
	0.225	2.2608	2.3776	0.88496	70.88	63.504	64.928	138.736	141.84	138.976	146.352	174.56	151.68	503.52	490.72	515.36
	0.224	2.28	2.4064	0.9112	71.616	64.368	65.824	139.84	143.008	140.24	146.88	175.2	152.24	504.8	491.84	516.48
	0.223	2.2992	2.4384	0.89552	72.432	65.216	66.752	140.944	144.208	141.504	147.392	175.68	152.816	506.08	492.96	517.6
	0.222	2.3392	2.472	0.9784	73.184	66.064	67.632	142.032	145.424	142.768	147.936	176.16	153.408	507.2	493.92	518.72
	0.221	2.376	2.5088	1.00352	73.936	66.976	68.48	143.152	146.672	144.08	148.48	176.64	154	508.48	495.04	520
	0.22	2.4192	2.5488	1.04032	74.704	67.824	69.408	144.32	148	145.44	149.04	177.28	154.608	509.76	496.16	521.12
	0.219	2.4576	2.5888	1.06656	75.392	68.656	70.256	145.488	149.28	146.8	149.616	177.76	155.216	511.04	497.28	522.4
	0.218	2.488	2.6288	1.09584	76.096	69.52	71.152	146.704	150.528	148.24	150.192	178.24	155.824	512.32	498.4	523.52
	0.217	2.512	2.6672	1.14832	76.784	70.352	72.032	147.984	151.936	149.648	150.768	178.88	156.448	513.6	499.52	524.8
	0.216	2.5424	2.704	1.19024	77.424	71.152	72.864	149.2	153.328	151.072	151.344	179.36	157.088	514.88	500.64	525.92
	0.215	2.5728	2.7408	1.16832	78.144	72.016	73.744	150.464	154.768	152.608	151.936	180	157.744	516.16	501.76	527.2
	0.214	2.6176	2.784	1.26576	78.816	72.8	74.624	151.792	156.176	154.128	152.528	180.64	158.416	517.44	503.04	528.32
	0.213	2.664	2.832	1.30464	79.488	73.616	75.392	153.12	157.552	155.632	153.136	181.12	159.104	518.88	504.16	529.6
	0.212	2.7136	2.8864	1.34976	80.144	74.416	76.24	154.512	159.088	157.152	153.76	181.76	159.792	520.16	505.28	530.88
	0.211	2.7552	2.9392	1.3864	80.752	75.216	77.056	155.856	160.64	158.784	154.416	182.24	160.48	521.6	506.56	532.16
	0.21	2.7872	2.9856	1.4168	81.36	75.952	77.872	157.232	162.08	160.48	155.072	182.88	161.12	522.88	507.68	533.44
	0.209	2.816	3.0288	1.4704	81.952	76.688	78.688	158.688	163.84	162.08	155.76	183.52	161.92	524.32	508.96	534.72
	0.208	2.8496	3.0688	1.51024	82.496	77.424	79.488	160.16	165.44	163.84	156.432	184.16	162.72	525.6	510.08	535.84
	0.207	2.8896	3.1152	1.49872	83.152	78.16	80.288	161.76	167.04	165.6	157.104	184.8	163.36	527.04	511.36	537.12
	0.206	2.9456	3.1696	1.59936	83.728	78.912	81.04	163.2	168.8	167.36	157.792	185.44	164.16	528.48	512.48	538.4
	0.205	3.0032	3.2288	1.6544	84.272	79.632	81.824	164.8	170.56	169.28	158.496	185.92	164.96	529.92	513.76	539.84
	0.204	3.0608	3.2864	1.712	84.832	80.368	82.608	166.56	172.32	171.2	159.216	186.56	165.76	531.36	515.04	541.12
	0.203	3.1104	3.3408	1.7568	85.376	81.04	83.36	168.16	174.08	172.96	159.952	187.2	166.56	532.8	516.32	542.4
	0.202	3.1552	3.3952	1.8	85.888	81.696	84.096	169.76	175.84	174.88	160.64	187.84	167.36	534.24	517.44	543.68
	0.201	3.1952	3.4512	1.8656	86.384	82.352	84.816	171.52	177.76	176.96	161.44	188.48	168.16	535.68	518.72	545.12
	0.2	3.24	3.5136	1.912	86.816	83.008	85.52	173.28	179.68	178.88	162.24	189.28	168.96	537.12	520	546.4
	0.199	3.288	3.5776	1.9184	87.344	83.68	86.224	175.04	181.6	180.96	162.88	189.92	169.76	538.56	521.28	547.68
	0.198	3.3536	3.6464	2.032	87.824	84.304	86.896	176.96	183.52	183.04	163.68	190.56	170.72	540.16	522.56	549.12
	0.197	3.4192	3.7104	2.0848	88.304	84.928	87.536	178.72	185.6	185.12	164.48	191.2	171.52	541.6	524	550.56
	0.196	3.4912	3.7744	2.1472	88.752	85.52	88.256	180.64	187.68	187.36	165.28	192	172.48	543.2	525.28	551.84
	0.195	3.5552	3.8384	2.208	89.184	86.112	88.912	182.56	189.6	189.44	166.08	192.64	173.28	544.8	526.56	553.28
	0.194	3.608	3.9024	2.256	89.632	86.672	89.552	184.48	191.84	191.68	166.88	193.44	174.24	546.24	527.84	554.72
	0.193	3.6528	3.9696	2.328	90.048	87.232	90.176	186.56	193.92	194.08	167.68	194.24	175.2	547.84	529.28	556.16
	0.192	3.6992	4.0432	2.3984	90.432	87.776	90.8	188.64	196.16	196.32	168.64	195.04	176.16	549.44	530.72	557.6
	0.191	3.7456	4.1184	2.4048	90.88	88.352	91.408	190.72	198.4	198.72	169.44	195.84	177.12	551.2	532	559.04
	0.19	3.8128	4.2032	2.5344	91.248	88.88	92.016	192.96	200.8	201.12	170.24	196.64	177.92	552.8	533.44	560.48
	0.189	3.8848	4.288	2.6	91.632	89.408	92.528	195.04	203.04	203.52	171.2	197.44	178.88	554.4	534.88	561.92
	0.188	3.9616	4.3712	2.6784	92	89.904	93.12	197.28	205.44	206.08	172	198.24	179.84	556.16	536.32	563.52
	0.187	4.0352	4.4512	2.7584	92.352	90.4	93.68	199.52	207.84	208.64	172.96	199.04	180.8	557.76	537.76	564.96
	0.186	4.0992	4.5296	2.816	92.704	90.896	94.24	201.92	210.24	211.2	173.92	199.84	181.76	559.52	539.2	566.56
	0.185	4.1584	4.6096	2.9072	93.024	91.376	94.8	204.16	212.8	213.76	174.88	200.8	182.72	561.12	540.64	568.16
	0.184	4.2224	4.6928	2.976	93.312	91.824	95.312	206.56	215.2	216.32	175.84	201.6	183.68	562.88	542.08	569.6
	0.183	4.2928	4.7792	2.9856	93.68	92.288	95.824	208.96	217.76	219.04	176.8	202.56	184.48	564.64	543.52	571.2
	0.182	4.3792	4.8736	3.1264	94.016	92.72	96.32	211.52	220.48	221.76	177.6	203.36	185.44	566.4	545.12	572.8
	0.181	4.4624	4.9664	3.2	94.336	93.136	96.752	213.92	223.04	224.48	178.56	204.32	186.24	568.32	546.56	574.4
	0.18	4.5504	5.064	3.2832	94.672	93.536	97.296	216.64	225.6	227.2	179.52	205.12	187.2	570.08	548.16	576
	0.179	4.6256	5.16	3.3648	94.992	93.936	97.76	219.04	228.32	230.08	180.64	206.08	188	572	549.76	577.6
	0.178	4.6864	5.2496	3.4272	95.312	94.336	98.208	221.76	231.04	232.96	181.6	206.88	188.8	573.92	551.2	579.36
	0.177	4.744	5.3376	3.52	95.584	94.752	98.64	224.32	233.92	235.84	182.56	207.84	189.76	575.84	552.8	580.96
	0.176	4.8064	5.4272	3.5952	95.808	95.136	99.04	227.04	236.8	238.88	183.52	208.8	190.56	577.6	554.4	582.72
	0.175	4.8736	5.5216	3.6112	96.16	95.504	99.472	229.76	239.68	241.92	184.48	209.76	191.36	579.68	556	584.48
	0.174	4.968	5.6304	3.7472	96.432	95.856	99.888	232.64	242.56	244.96	185.44	210.72	192.16	581.6	557.6	586.08
	0.173	5.0656	5.744	3.8272	96.704	96.208	100.24	235.36	245.6	248	186.4	211.52	192.8	583.68	559.36	587.84
	0.172	5.1648	5.8608	3.9152	96.976	96.528	100.672	238.4	248.48	251.04	187.36	212.48	193.6	585.6	560.96	589.6
	0.171	5.256	5.968	3.9936	97.248	96.848	101.024	241.12	251.52	254.24	188.32	213.44	194.24	587.68	562.56	591.36
	0.17	5.3376	6.072	4.056	97.52	97.152	101.376	244.16	254.56	257.44	189.28	214.24	195.04	589.76	564.32	593.28
	0.169	5.4112	6.1712	4.1616	97.792	97.472	101.712	247.2	257.92	260.8	190.24	215.2	195.68	591.84	565.92	595.04
	0.168	5.4864	6.2704	4.24	97.984	97.76	102.064	250.08	260.96	264	191.2	216.16	196.32	593.92	567.68	596.96
	0.167	5.56	6.3728	4.272	98.288	98.064	102.416	253.28	264.32	267.36	192.16	217.12	196.96	596.16	569.44	598.72
	0.166	5.6464	6.48	4.4192	98.544	98.352	102.752	256.48	267.52	270.56	192.96	217.92	197.6	598.4	571.36	600.64
	0.165	5.7312	6.5824	4.5008	98.768	98.624	103.008	259.68	270.56	273.92	193.92	218.88	198.24	600.64	573.12	602.56
	0.164	5.8208	6.6912	4.6016	99.008	98.88	103.344	262.88	273.92	277.28	194.72	219.68	198.88	602.88	574.88	604.48
	0.163	5.8992	6.7952	4.6848	99.232	99.12	103.632	265.92	277.28	280.64	195.52	220.48	199.52	605.12	576.8	606.4
	0.162	5.9632	6.8976	4.7536	99.472	99.376	103.904	269.28	280.64	284.16	196.48	221.28	200	607.36	578.72	608.48
	0.161	6.0256	7.0016	4.8624	99.712	99.616	104.176	272.48	284	287.52	197.28	222.24	200.64	609.76	580.48	610.4
	0.16	6.096	7.1072	4.9536	99.888	99.856	104.432	275.68	287.36	291.04	198.08	223.04	201.28	612	582.4	612.48
	0.159	6.1712	7.216	4.9776	100.192	100.112	104.704	279.2	290.88	294.56	198.88	223.84	201.76	614.4	584.32	614.56
	0.158	6.2688	7.3344	5.128	100.416	100.352	104.976	282.4	294.24	298.08	199.52	224.64	202.24	616.96	586.24	616.64
	0.157	6.3648	7.4496	5.2128	100.656	100.592	105.184	285.76	297.76	301.6	200.32	225.44	202.88	619.36	588.32	618.72
	0.156	6.4608	7.568	5.3168	100.864	100.8	105.52	289.28	301.28	305.28	201.12	226.08	203.36	621.92	590.24	620.8
	0.155	6.544	7.6784	5.3984	101.072	101.024	105.792	292.64	304.8	308.96	201.76	226.88	203.84	624.32	592.32	623.04
	0.154	6.6144	7.7856	5.4768	101.28	101.232	106.048	296.16	308.48	312.64	202.56	227.52	204.32	626.88	594.4	625.12
	0.153	6.672	7.888	5.5872	101.488	101.472	106.304	299.68	312.16	316.32	203.2	228.16	204.8	629.44	596.48	627.36
	0.152	6.7312	7.9888	5.6608	101.616	101.664	106.56	303.04	315.68	320	203.84	228.8	205.28	632	598.56	629.44
	0.151	6.7936	8.0896	5.672	101.872	101.888	106.816	306.72	319.52	323.52	204.32	229.44	205.76	634.72	600.64	631.68
	0.15	6.872	8.1984	5.8272	102.08	102.08	107.04	310.24	322.88	327.2	204.96	230.08	206.24	637.44	602.88	633.92
	0.149	6.9504	8.3024	5.9056	102.288	102.288	107.216	313.92	326.72	331.04	205.44	230.56	206.56	640.16	604.96	636.32
	0.148	7.0368	8.4064	5.9936	102.496	102.48	107.504	317.44	330.56	334.88	206.08	231.2	207.04	642.88	607.2	638.72
	0.147	7.1104	8.504	6.0656	102.704	102.688	107.728	320.96	334.24	338.88	206.56	231.84	207.52	645.6	609.44	640.96
	0.146	7.1696	8.5936	6.1232	102.928	102.896	107.968	324.64	338.08	342.72	207.2	232.32	207.84	648.48	611.68	643.52
	0.145	7.2208	8.6848	6.2192	103.136	103.088	108.176	328.16	342.08	346.56	207.68	232.96	208.16	651.2	613.92	645.92
	0.144	7.2704	8.7744	6.288	103.264	103.264	108.384	331.84	345.92	350.56	208.16	233.6	208.64	654.08	616.16	648.32
	0.143	7.3232	8.864	6.2928	103.52	103.456	108.608	335.68	349.76	354.56	208.64	234.08	208.96	657.12	618.56	650.72
	0.142	7.3984	8.96	6.4272	103.712	103.632	108.8	339.52	353.76	358.4	209.12	234.72	209.28	660	620.96	653.28
	0.141	7.4768	9.0544	6.4944	103.904	103.808	108.944	343.2	357.6	362.4	209.44	235.2	209.76	663.04	623.36	655.84
	0.14	7.5584	9.1504	6.576	104.08	103.968	109.2	347.04	361.76	366.4	209.92	235.84	210.08	666.08	625.76	658.4
	0.139	7.6272	9.2384	6.6272	104.256	104.144	109.392	350.88	365.76	370.56	210.4	236.32	210.24	669.28	628.16	660.96
	0.138	7.6752	9.32	6.6672	104.464	104.32	109.584	354.88	369.76	374.56	210.72	236.96	210.56	672.32	630.56	663.68
	0.137	7.712	9.3968	6.7536	104.64	104.48	109.776	358.56	373.76	378.72	211.2	237.44	210.88	675.52	633.12	666.4
	0.136	7.7504	9.472	6.816	104.768	104.608	109.968	362.56	377.76	382.72	211.52	238.08	211.2	678.72	635.52	668.96
	0.135	7.7904	9.5472	6.8096	105.008	104.784	110.176	366.56	381.92	387.04	212	238.56	211.52	681.92	638.08	671.68
	0.134	7.8448	9.6288	6.9312	105.216	104.96	110.384	370.56	385.92	391.2	212.32	239.04	211.68	685.28	640.8	674.4
	0.133	7.8976	9.6992	6.9808	105.424	105.136	110.512	374.4	390.08	395.2	212.64	239.52	212	688.48	643.36	677.28
	0.132	7.9552	9.7696	7.0416	105.616	105.296	110.8	378.56	394.24	399.36	212.96	240	212.32	691.84	646.08	680.16
	0.131	8	9.8336	7.0864	105.808	105.456	110.992	382.56	398.24	403.52	213.44	240.48	212.48	695.2	648.8	683.04
	0.13	8.0256	9.8928	7.1152	106.032	105.632	111.2	386.72	402.4	407.68	213.76	240.96	212.8	698.72	651.36	685.92
	0.129	8.04	9.952	7.1728	106.24	105.808	111.392	390.72	406.56	411.84	214.08	241.44	212.96	702.08	654.24	688.8
	0.128	8.0544	10.0096	7.2176	106.352	105.968	111.568	394.88	410.72	416	214.4	241.92	213.12	705.6	656.96	691.68
	0.127	8.0784	10.0624	7.1904	106.624	106.176	111.76	399.04	414.72	420.16	214.72	242.4	213.44	709.28	659.68	694.72
	0.126	8.1248	10.1216	7.296	106.832	106.336	111.936	403.2	418.88	424.32	215.04	242.72	213.6	712.8	662.56	697.76
	0.125	8.1712	10.1792	7.3184	107.024	106.528	112.048	407.2	422.88	428.48	215.36	243.2	213.76	716.48	665.44	700.8
	0.124	8.2112	10.24	7.368	107.2	106.688	112.304	411.52	427.04	432.64	215.52	243.52	213.76	720.16	668.48	704
	0.123	8.2384	10.2928	7.4016	107.376	106.864	112.48	415.68	431.04	436.8	215.84	243.84	213.92	724	671.36	707.04
	0.122	8.2528	10.3344	7.416	107.584	107.04	112.656	419.84	435.2	440.8	216	244.16	214.08	727.68	674.24	710.24
	0.121	8.2624	10.368	7.4576	107.76	107.2	112.832	424	439.36	444.96	216.32	244.48	214.08	731.52	677.28	713.44
	0.12	8.2768	10.4	7.48	107.872	107.328	112.992	428.32	443.36	448.96	216.48	244.8	214.24	735.52	680.32	716.8
	0.119	8.2928	10.4304	7.4336	108.128	107.52	113.184	432.48	447.36	452.96	216.64	245.12	214.4	739.36	683.36	720
	0.118	8.312	10.4656	7.5264	108.304	107.664	113.376	436.8	451.52	456.96	216.96	245.44	214.4	743.36	686.56	723.36
	0.117	8.3328	10.4992	7.536	108.48	107.84	113.472	440.96	455.52	460.96	217.12	245.76	214.56	747.36	689.6	726.72
	0.116	8.36	10.5344	7.5648	108.656	107.984	113.728	445.28	459.52	464.96	217.44	246.08	214.72	751.36	692.8	730.24
	0.115	8.376	10.5632	7.5808	108.832	108.144	113.92	449.44	463.52	468.8	217.6	246.4	214.72	755.36	696	733.6
	0.114	8.3808	10.5808	7.5824	109.024	108.304	114.096	453.76	467.36	472.64	217.92	246.72	214.88	759.52	699.2	737.12
	0.113	8.3776	10.5936	7.6096	109.2	108.464	114.272	457.92	471.36	476.48	218.08	247.04	215.04	763.68	702.56	740.64
	0.112	8.3664	10.6032	7.6192	109.28	108.608	114.416	462.24	475.36	480.16	218.24	247.36	215.2	767.84	705.76	744.16
	0.111	8.36	10.6096	7.5648	109.536	108.784	114.608	466.4	479.2	484	218.4	247.68	215.36	772.16	709.12	747.84
	0.11	8.3744	10.6272	7.6336	109.696	108.928	114.768	470.72	483.04	487.52	218.56	248	215.52	776.48	712.48	751.36
	0.109	8.3872	10.6432	7.6352	109.888	109.088	114.848	474.72	486.72	491.2	218.72	248.32	215.68	780.8	716	755.04
	0.108	8.4	10.656	7.6544	110.048	109.232	115.072	479.04	490.56	494.72	218.88	248.64	215.84	785.12	719.36	758.72
	0.107	8.408	10.6672	7.6448	110.208	109.376	115.248	483.2	494.24	498.24	219.04	248.96	216	789.6	722.88	762.56
	0.106	8.4064	10.6752	7.6352	110.384	109.52	115.408	487.2	497.92	501.76	219.04	249.28	216.16	794.08	726.4	766.24
	0.105	8.4032	10.6784	7.6528	110.544	109.664	115.568	491.36	501.6	505.12	219.2	249.6	216.32	798.56	730.08	770.08
	0.104	8.4032	10.6816	7.6448	110.672	109.776	115.712	495.36	505.28	508.32	219.36	249.92	216.32	803.04	733.6	773.92
	0.103	8.4	10.6832	7.5936	110.928	109.936	115.904	499.36	508.8	511.68	219.52	250.24	216.48	807.68	737.28	777.92
	0.102	8.3984	10.68	7.6512	111.12	110.08	116.08	503.36	512.32	514.88	219.68	250.56	216.48	812.48	741.12	781.76
	0.101	8.392	10.6736	7.648	111.312	110.24	116.16	507.2	515.68	518.08	219.68	250.88	216.64	817.12	744.8	785.76
	0.1	8.3888	10.6704	7.6368	111.472	110.352	116.4	511.04	519.36	521.28	219.84	251.2	216.64	821.92	748.48	789.92
	0.099	8.376	10.6624	7.6272	111.6	110.48	116.544	514.88	522.72	524.32	220	251.36	216.8	826.56	752.32	793.92
	0.098	8.3552	10.6512	7.6112	111.824	110.64	116.72	518.72	526.08	527.04	220.16	251.68	216.8	831.36	756.16	798.08
	0.097	8.3328	10.6384	7.6112	111.984	110.8	116.848	522.4	529.28	529.92	220.32	252	216.8	836.32	759.84	802.24
	0.096	8.3104	10.624	7.6016	112.096	110.912	116.976	526.08	532.48	532.64	220.48	252.32	216.96	841.12	763.68	806.4
	0.095	8.2944	10.608	7.5376	112.32	111.12	117.136	529.6	535.68	535.36	220.64	252.64	216.96	846.08	767.68	810.56
	0.094	8.2976	10.6016	7.5792	112.464	111.264	117.264	533.12	538.72	537.92	220.8	252.8	217.12	851.04	771.68	814.72
	0.093	8.2976	10.592	7.5584	112.624	111.44	117.312	536.48	541.76	540.48	221.12	253.12	217.12	856.16	775.68	819.04
	0.092	8.296	10.5824	7.56	112.768	111.584	117.536	539.84	544.64	542.88	221.28	253.28	217.28	861.12	779.68	823.36
	0.091	8.288	10.5664	7.5344	112.896	111.728	117.68	543.04	547.52	545.28	221.44	253.44	217.28	866.24	783.68	827.68
	0.09	8.272	10.5472	7.5232	113.072	111.888	117.824	546.4	550.24	547.52	221.76	253.76	217.28	871.36	787.84	832
	0.089	8.2512	10.5232	7.5184	113.216	112.048	117.968	549.44	553.12	549.76	221.92	253.92	217.44	876.48	792	836.48
	0.088	8.2352	10.5008	7.4976	113.296	112.144	118.08	552.32	555.68	551.84	222.24	254.08	217.44	881.76	796.16	840.96
	0.087	8.2176	10.4784	7.4224	113.52	112.336	118.24	555.36	558.24	553.76	222.4	254.24	217.44	887.04	800.32	845.44
	0.086	8.2096	10.464	7.4672	113.664	112.464	118.384	558.08	560.8	555.68	222.72	254.4	217.44	892.48	804.64	849.92
	0.085	8.2016	10.448	7.456	113.824	112.624	118.432	560.8	563.04	557.44	223.04	254.56	217.44	897.76	808.96	854.56
	0.084	8.1968	10.4352	7.4432	113.968	112.752	118.656	563.52	565.6	559.2	223.36	254.72	217.44	903.2	813.28	859.2
	0.083	8.1872	10.4144	7.424	114.08	112.88	118.768	566.08	567.68	560.96	223.84	254.72	217.6	908.64	817.6	863.84
	0.082	8.168	10.3888	7.3968	114.272	113.024	118.928	568.64	569.92	562.4	224.16	254.72	217.6	914.24	821.92	868.48
	0.081	8.1424	10.36	7.3904	114.4	113.152	119.04	571.04	572	564	224.48	254.88	217.6	919.68	826.4	873.28
	0.08	8.12	10.3344	7.3744	114.448	113.232	119.136	573.44	574.08	565.28	224.96	254.88	217.6	925.28	830.88	877.92
	0.079	8.0992	10.312	7.3072	114.688	113.408	119.28	575.68	576	566.72	225.12	254.88	217.6	930.88	835.36	882.72
	0.078	8.096	10.2992	7.336	114.816	113.504	119.376	577.6	577.76	567.84	225.44	255.04	217.6	936.64	839.84	887.52
	0.077	8.0912	10.2832	7.3168	114.96	113.648	119.392	579.68	579.52	569.12	225.6	255.04	217.6	942.4	844.48	892.48
	0.076	8.0832	10.2656	7.3104	115.072	113.744	119.568	581.6	581.28	570.08	225.92	254.88	217.6	948.16	848.96	897.28
	0.075	8.0672	10.2416	7.288	115.168	113.856	119.664	583.36	582.88	571.04	226.08	254.88	217.6	953.92	853.6	902.24
	0.074	8.048	10.2144	7.264	115.312	113.968	119.776	585.12	584.16	572	226.24	254.88	217.6	959.68	858.24	907.36
	0.073	8.0272	10.1856	7.264	115.392	114.08	119.856	586.72	585.76	572.96	226.24	254.88	217.44	965.44	862.88	912.32
	0.072	8.016	10.1568	7.248	115.424	114.128	119.936	588.32	587.04	573.6	226.4	254.88	217.44	971.36	867.52	917.44
	0.071	8.0064	10.1264	7.176	115.616	114.272	120.048	589.6	588.32	574.4	226.4	254.88	217.44	977.44	872.32	922.56
	0.07	8.0016	10.0992	7.2096	115.712	114.352	120.128	591.04	589.6	575.04	226.4	254.88	217.44	983.52	877.12	927.68
	0.069	7.9936	10.0736	7.1936	115.84	114.48	120.128	592.16	590.72	575.52	226.4	254.72	217.28	989.6	882.08	932.8
	0.068	7.9872	10.0544	7.1776	115.952	114.544	120.272	593.28	591.84	576	226.4	254.72	217.12	995.68	886.88	938.08
	0.067	7.976	10.0304	7.16	116.048	114.64	120.352	594.24	592.8	576.48	226.4	254.72	217.12	1001.76	891.84	943.36
	0.066	7.9584	10.0032	7.1456	116.176	114.736	120.416	595.2	593.76	576.8	226.24	254.56	216.96	1007.84	896.64	948.64
	0.065	7.936	9.9728	7.1344	116.272	114.816	120.48	596	594.72	577.12	226.24	254.56	216.96	1014.08	901.6	953.92
	0.064	7.9088	9.9424	7.1296	116.288	114.864	120.544	596.64	595.52	577.44	226.24	254.56	216.96	1020.32	906.72	959.36
	0.063	7.8816	9.9152	7.0624	116.448	114.976	120.624	597.28	596.16	577.6	226.24	254.4	216.96	1026.56	911.68	964.64
	0.062	7.8752	9.896	7.096	116.512	115.024	120.688	597.92	596.96	577.76	226.24	254.4	216.8	1032.8	916.8	970.08
	0.061	7.8736	9.88	7.0864	116.608	115.12	120.656	598.24	597.6	577.92	226.24	254.4	216.8	1039.2	921.92	975.52
	0.06	7.88	9.864	7.0752	116.672	115.184	120.816	598.72	598.24	578.08	226.24	254.24	216.64	1045.44	927.04	980.96
	0.059	7.8816	9.8448	7.0624	116.752	115.232	120.864	599.04	598.72	578.24	226.24	254.24	216.64	1051.84	932.32	986.56
	0.058	7.8688	9.8192	7.0512	116.816	115.296	120.944	599.2	599.04	578.24	226.4	254.24	216.48	1058.4	937.44	992.16
	0.057	7.8496	9.7952	7.0416	116.88	115.36	121.008	599.36	599.52	578.24	226.4	254.24	216.48	1064.8	942.72	997.76
	0.056	7.8336	9.7744	7.032	116.864	115.376	121.056	599.36	599.84	578.24	226.4	254.24	216.32	1071.36	948	1003.52
	0.055	7.8192	9.7552	6.968	117.008	115.456	121.136	599.52	600.16	578.24	226.4	254.24	216.32	1077.92	953.28	1009.12
	0.054	7.8208	9.7392	7.008	117.072	115.504	121.2	599.36	600.48	578.24	226.4	254.08	216.16	1084.48	958.72	1014.72
	0.053	7.8224	9.72	6.9952	117.152	115.568	121.168	599.36	600.64	578.08	226.4	254.08	216	1091.04	964	1020.48
	0.052	7.8256	9.6992	6.9792	117.2	115.6	121.296	599.2	600.8	578.08	226.4	254.08	215.84	1097.76	969.44	1026.24
	0.051	7.824	9.6784	6.9872	117.264	115.648	121.344	599.04	600.8	577.92	226.4	253.92	215.84	1104.48	974.88	1032.16
	0.05	7.8096	9.6624	6.9712	117.344	115.696	121.408	598.72	600.8	577.76	226.4	253.92	215.68	1111.2	980.48	1037.92
	0.049	7.7872	9.6464	6.9696	117.392	115.744	121.44	598.4	600.8	577.76	226.4	253.92	215.52	1117.92	985.92	1043.84
	0.048	7.768	9.6288	6.9552	117.36	115.744	121.472	598.08	600.8	577.6	226.4	253.76	215.36	1124.64	991.52	1049.76
	0.047	7.7552	9.6064	6.8976	117.504	115.824	121.52	597.76	600.64	577.44	226.24	253.76	215.2	1131.52	997.12	1055.52
	0.046	7.7632	9.584	6.9344	117.552	115.84	121.552	597.44	600.48	577.28	226.24	253.6	215.04	1138.4	1002.72	1061.44
	0.045	7.7776	9.568	6.9344	117.632	115.888	121.536	596.96	600.32	577.12	226.08	253.6	214.88	1145.28	1008.32	1067.52
	0.044	7.7888	9.5584	6.9264	117.664	115.904	121.616	596.48	600.16	576.96	225.92	253.44	214.72	1152.16	1013.92	1073.44
	0.043	7.7904	9.552	6.9168	117.696	115.936	121.648	596.16	600	576.8	225.76	253.28	214.56	1159.04	1019.68	1079.52
	0.042	7.784	9.5472	6.9136	117.76	115.984	121.68	595.68	599.68	576.48	225.6	253.12	214.56	1166.08	1025.28	1085.6
	0.041	7.7728	9.536	6.9168	117.792	116.016	121.696	595.2	599.36	576.48	225.44	252.96	214.4	1172.96	1031.04	1091.68
	0.04	7.7632	9.5216	6.9248	117.744	116.016	121.712	594.72	599.04	576.32	225.12	252.8	214.24	1180.16	1036.8	1097.76
	0.039	7.7584	9.5088	6.8768	117.856	116.064	121.76	594.24	598.72	576.16	224.96	252.64	214.24	1187.2	1042.56	1103.84
	0.038	7.7568	9.4944	6.92	117.888	116.08	121.792	593.76	598.4	576	224.8	252.48	214.08	1194.4	1048.48	1110.08
	0.037	7.76	9.4768	6.9232	117.936	116.128	121.744	593.28	598.08	575.84	224.64	252.32	214.08	1201.6	1054.24	1116.16
	0.036	7.768	9.4624	6.9232	117.952	116.144	121.84	592.8	597.76	575.84	224.48	252.16	213.92	1208.64	1060.16	1122.56
	0.035	7.776	9.4464	6.9232	117.984	116.176	121.856	592.32	597.44	575.68	224.32	252	213.92	1215.84	1066.08	1128.8
	0.034	7.7744	9.4336	6.9168	118.032	116.224	121.904	591.84	596.96	575.52	224.16	251.84	213.76	1223.04	1072	1135.04
	0.033	7.768	9.4224	6.9168	118.064	116.24	121.92	591.36	596.64	575.52	224.16	251.68	213.76	1230.24	1077.92	1141.28
	0.032	7.7584	9.4112	6.92	118.032	116.256	121.936	590.88	596.32	575.36	224.16	251.68	213.76	1237.44	1083.84	1147.68
	0.031	7.7504	9.3984	6.8704	118.128	116.304	121.984	590.4	596	575.36	224	251.52	213.76	1244.8	1089.92	1153.92
	0.03	7.7616	9.3904	6.9072	118.176	116.32	122.016	589.92	595.68	575.2	224	251.36	213.76	1252.16	1095.84	1160.32
	0.029	7.7744	9.3824	6.904	118.208	116.352	121.968	589.44	595.36	575.04	224	251.36	213.76	1259.52	1101.92	1166.72
	0.028	7.7888	9.3776	6.8976	118.24	116.352	122.064	589.12	595.2	575.04	224	251.2	213.6	1266.88	1108	1173.12
	0.027	7.7936	9.3712	6.8976	118.256	116.384	122.08	588.64	594.88	575.04	224	251.2	213.6	1274.24	1114.08	1179.52
	0.026	7.7856	9.3632	6.8944	118.304	116.4	122.096	588.32	594.56	574.88	224	251.2	213.6	1281.76	1120.16	1186.08
	0.025	7.7728	9.3536	6.8992	118.32	116.416	122.096	587.84	594.24	574.88	223.84	251.2	213.6	1289.12	1126.4	1192.48
	0.024	7.7664	9.3456	6.904	118.272	116.416	122.096	587.52	594.08	574.72	223.84	251.2	213.6	1296.48	1132.48	1198.88
	0.023	7.7632	9.3392	6.8576	118.368	116.448	122.112	587.2	593.76	574.72	223.68	251.2	213.6	1304	1138.72	1205.44
	0.022	7.7744	9.336	6.9168	118.384	116.448	122.112	586.88	593.6	574.56	223.52	251.2	213.6	1311.52	1144.96	1212
	0.021	7.7856	9.3328	6.9168	118.416	116.48	122.064	586.4	593.28	574.56	223.52	251.2	213.6	1319.2	1151.2	1218.4
	0.02	7.8	9.3328	6.9248	118.432	116.48	122.144	586.24	593.12	574.4	223.36	251.04	213.6	1326.72	1157.6	1225.12
	0.019	7.8048	9.3312	6.9264	118.464	116.496	122.16	585.92	592.96	574.4	223.2	251.04	213.6	1334.24	1163.84	1231.68
	0.018	7.8048	9.3296	6.9344	118.48	116.496	122.16	585.76	592.64	574.24	223.2	250.88	213.6	1341.76	1170.08	1238.4
	0.017	7.7968	9.3264	6.9424	118.512	116.512	122.176	585.6	592.48	574.24	223.04	250.88	213.6	1349.44	1176.48	1244.96
	0.016	7.792	9.3264	6.944	118.48	116.528	122.192	585.44	592.32	574.24	223.04	250.72	213.76	1356.96	1182.88	1251.68
	0.015	7.792	9.3232	6.9104	118.576	116.576	122.208	585.28	592.16	574.24	222.88	250.72	213.76	1364.64	1189.44	1258.24
	0.014	7.8096	9.3216	6.9552	118.592	116.576	122.224	585.12	592	574.24	222.88	250.56	213.76	1372.16	1195.84	1264.96
	0.013	7.8288	9.3184	6.9664	118.608	116.608	122.176	584.96	591.68	574.08	222.72	250.56	213.92	1379.84	1202.24	1271.68
	0.012	7.8528	9.3216	6.9824	118.608	116.656	122.224	584.8	591.68	574.08	222.72	250.4	213.92	1387.52	1208.64	1278.4
	0.011	7.864	9.3248	6.9888	118.608	116.672	122.208	584.64	591.36	574.08	222.56	250.24	213.92	1395.2	1215.2	1285.12
	0.01	7.8688	9.3328	7.0016	118.624	116.688	122.208	584.64	591.2	574.08	222.56	250.24	213.92	1402.88	1221.6	1291.84
	0.009	7.8688	9.3376	7.0096	118.624	116.72	122.192	584.48	591.04	574.08	222.4	250.08	213.92	1410.56	1228	1298.56
	0.008	7.8736	9.3376	7.0272	118.576	116.72	122.192	584.32	590.88	574.08	222.24	250.08	213.76	1418.24	1234.56	1305.28
	0.007	7.8832	9.3344	7.0064	118.656	116.752	122.192	584.16	590.72	573.92	222.08	250.08	213.76	1426.08	1241.12	1312
	0.006	7.9008	9.3328	7.0528	118.672	116.752	122.192	584.16	590.72	573.92	221.92	249.92	213.76	1433.76	1247.68	1318.88
	0.005	7.9184	9.3344	7.0768	118.688	116.768	122.144	584	590.56	573.92	221.76	249.76	213.76	1441.6	1254.4	1325.6
	0.004	7.9344	9.3408	7.0928	118.704	116.768	122.192	583.84	590.56	573.92	221.6	249.76	213.76	1449.44	1261.12	1332.32
	0.003	7.944	9.3456	7.1024	118.72	116.768	122.176	583.84	590.4	573.92	221.28	249.6	213.76	1457.28	1267.68	1339.2
	0.002	7.9488	9.352	7.1168	118.736	116.768	122.176	583.68	590.24	573.76	221.12	249.44	213.6	1464.96	1274.4	1346.08
	0.001	7.9504	9.3584	7.1376	118.752	116.768	122.192	583.68	590.4	573.92	220.8	249.28	213.6	1472.8	1281.12	1352.8

## Sheet: Fig. 4d
Fig. 4d	Power curves
	C mono-culture		S mono-culture		S mono-culture+300 mg/L lactate		CS microbial consortium		CLS microbial consortium
	Current density (mA/m2)	Power density (mW/m2)	Current density (mA/m2)	Power density (mW/m2)	Current density (mA/m2)	Power density (mW/m2)	Current density (mA/m2)	Power density (mW/m2)	Current density (mA/m2)	Power density (mW/m2)
	-50.832	-44.7322	-8.6368	-7.60038	-7.24	-6.3712	-4.4064	-3.87763	-4.3824	-3.85651
	-43.264	-38.0291	-7.3488	-6.4596	-6.2432	-5.48777	-3.76	-3.30504	-3.7664	-3.31067
	-36.896	-32.3947	-6.4768	-5.68663	-5.5856	-4.90416	-3.1952	-2.80539	-3.2288	-2.83489
	-31.696	-27.7974	-5.8896	-5.16518	-5.0976	-4.4706	-2.712	-2.37842	-2.7712	-2.43034
	-27.92	-24.4579	-5.408	-4.73741	-4.6992	-4.1165	-2.3328	-2.04353	-2.408	-2.10941
	-25.136	-21.994	-5.0144	-4.3876	-4.3888	-3.8402	-2.016	-1.764	-2.112	-1.848
	-22.976	-20.081	-4.704	-4.1113	-4.1232	-3.60368	-1.7344	-1.51587	-1.8496	-1.61655
	-21.12	-18.4378	-4.448	-3.8831	-3.8976	-3.4026	-1.46096	-1.27542	-1.6096	-1.40518
	-19.472	-16.9796	-4.2656	-3.7196	-3.6912	-3.21873	-1.21024	-1.05533	-1.40608	-1.2261
	-17.856	-15.5526	-4.0176	-3.49933	-3.5136	-3.06035	-0.9736	-0.84801	-1.23344	-1.07433
	-16.192	-14.087	-3.8272	-3.32966	-3.3424	-2.90789	-0.76448	-0.6651	-1.07632	-0.9364
	-14.5344	-12.6304	-3.6608	-3.18124	-3.2048	-2.78497	-0.58656	-0.50972	-0.9328	-0.8106
	-12.936	-11.2285	-3.5088	-3.04564	-3.064	-2.65955	-0.43744	-0.3797	-0.77648	-0.67398
	-11.5936	-10.0517	-3.3744	-2.9256	-2.9408	-2.54967	-0.30032	-0.26038	-0.62544	-0.54226
	-10.5296	-9.11863	-3.2512	-2.81554	-2.8256	-2.44697	-0.16544	-0.14327	-0.48	-0.41568
	-9.68	-8.3732	-3.1264	-2.70434	-2.728	-2.35972	-0.00791	-0.00684	-0.35168	-0.3042
	-8.9696	-7.74973	-3.0624	-2.64591	-2.6368	-2.2782	0.15074	0.13024	-0.2376	-0.20529
	-8.3408	-7.19811	-2.9216	-2.52134	-2.5472	-2.19823	0.30112	0.25987	-0.13894	-0.11991
	-7.7312	-6.66429	-2.8208	-2.43153	-2.464	-2.12397	0.43248	0.3728	-0.0425	-0.03663
	-7.1888	-6.18956	-2.7328	-2.35294	-2.3984	-2.06502	0.54528	0.46949	0.04848	0.04174
	-6.6992	-5.76131	-2.6512	-2.28003	-2.3152	-1.99107	0.6448	0.55453	0.14786	0.12716
	-6.2592	-5.37665	-2.5888	-2.22378	-2.2544	-1.93653	0.74672	0.64143	0.24464	0.21015
	-5.8672	-5.03406	-2.5104	-2.15392	-2.1952	-1.88348	0.848	0.72758	0.3512	0.30133
	-5.5136	-4.72516	-2.4496	-2.09931	-2.1312	-1.82644	0.9512	0.81518	0.4488	0.38462
	-5.1808	-4.43476	-2.4368	-2.0859	-2.072	-1.77363	1.0496	0.89846	0.52928	0.45306
	-4.8624	-4.15735	-2.3168	-1.98086	-2.0192	-1.72642	1.1488	0.98222	0.59504	0.50876
	-4.552	-3.88741	-2.2656	-1.93482	-1.9632	-1.67657	1.23744	1.05677	0.66128	0.56473
	-4.2656	-3.63856	-2.2128	-1.88752	-1.928	-1.64458	1.31344	1.12036	0.7328	0.62508
	-4	-3.408	-2.1632	-1.84305	-1.8736	-1.59631	1.3808	1.17644	0.83072	0.70777
	-3.768	-3.20657	-2.1184	-1.80276	-1.8288	-1.55631	1.44128	1.22653	0.93312	0.79409
	-3.568	-3.0328	-2.0624	-1.75304	-1.7856	-1.51776	1.50496	1.27922	1.03264	0.87774
	-3.3904	-2.87845	-2.0224	-1.71702	-1.7488	-1.48473	1.59328	1.35269	1.1184	0.94952
	-3.224	-2.73395	-2.048	-1.7367	-1.7056	-1.44635	1.6848	1.42871	1.19408	1.01258
	-3.0688	-2.59927	-1.944	-1.64657	-1.6672	-1.41212	1.7744	1.50292	1.2616	1.06858
	-2.9056	-2.45814	-1.904	-1.61078	-1.6384	-1.38609	1.8544	1.56882	1.3288	1.12416
	-2.752	-2.32544	-1.88	-1.5886	-1.59696	-1.34943	1.9184	1.62105	1.39632	1.17989
	-2.6064	-2.1998	-1.8384	-1.55161	-1.55808	-1.31502	1.9744	1.66639	1.47728	1.24682
	-2.4784	-2.08929	-1.8032	-1.5201	-1.52656	-1.28689	2.0352	1.71567	1.56096	1.31589
	-2.3632	-1.98981	-1.7696	-1.49	-1.48752	-1.25249	2.096	1.76483	1.6576	1.3957
	-2.2624	-1.90268	-1.7392	-1.46267	-1.46976	-1.23607	2.1648	1.8206	1.7472	1.4694
	-2.1632	-1.81709	-1.7552	-1.47437	-1.436	-1.20624	2.2304	1.87354	1.824	1.53216
	-2.0672	-1.73438	-1.6784	-1.40818	-1.40656	-1.1801	2.2992	1.92903	1.8896	1.58537
	-1.9696	-1.65052	-1.6416	-1.37566	-1.3624	-1.14169	2.36	1.97768	1.9552	1.63846
	-1.8784	-1.57222	-1.6176	-1.35393	-1.34768	-1.12801	2.4112	2.01817	2.0224	1.69275
	-1.784	-1.49142	-1.58944	-1.32877	-1.3224	-1.10553	2.4544	2.05188	2.1184	1.77098
	-1.7008	-1.42017	-1.56224	-1.30447	-1.28256	-1.07094	2.4976	2.0855	2.2144	1.84902
	-1.6304	-1.35975	-1.53072	-1.27662	-1.2552	-1.04684	2.544	2.1217	2.3152	1.93088
	-1.56752	-1.30574	-1.50752	-1.25576	-1.23616	-1.02972	2.6144	2.1778	2.4128	2.00986
	-1.50608	-1.25306	-1.53904	-1.28048	-1.20256	-1.00053	2.6896	2.23775	2.4992	2.07933
	-1.44528	-1.20103	-1.45504	-1.20914	-1.18144	-0.98178	2.7696	2.30154	2.5776	2.14199
	-1.36624	-1.13398	-1.43616	-1.19201	-1.15424	-0.95802	2.84	2.3572	2.6576	2.20581
	-1.28976	-1.06921	-1.40576	-1.16538	-1.13632	-0.94201	2.8976	2.40211	2.736	2.26814
	-1.2168	-1.00751	-1.392	-1.15258	-1.09632	-0.90775	2.944	2.43763	2.8336	2.34622
	-1.15472	-0.95495	-1.36784	-1.1312	-1.08784	-0.89964	2.9872	2.47041	2.936	2.42807
	-1.1024	-0.91058	-1.34688	-1.11252	-1.048	-0.86565	3.0368	2.5084	3.0432	2.51368
	-1.05888	-0.87358	-1.32272	-1.09124	-1.03328	-0.85246	3.104	2.5608	3.1408	2.59116
	-1.01296	-0.83468	-1.3584	-1.11932	-1.008	-0.83059	3.1776	2.61834	3.2208	2.65394
	-0.96896	-0.79745	-1.288	-1.06002	-0.99424	-0.81826	3.2592	2.68232	3.2928	2.70997
	-0.91632	-0.75322	-1.26704	-1.04151	-0.96384	-0.79228	3.3344	2.74088	3.3648	2.76587
	-0.8696	-0.71394	-1.24608	-1.02303	-0.94912	-0.77923	3.3872	2.78089	3.4416	2.82555
	-0.81776	-0.67056	-1.23552	-1.01313	-0.92272	-0.75663	3.4352	2.81686	3.536	2.89952
	-0.77424	-0.6341	-1.20096	-0.98359	-0.88912	-0.72819	3.4832	2.85274	3.6352	2.97723
	-0.73936	-0.6048	-1.18416	-0.96864	-0.87552	-0.71618	3.5376	2.89376	3.7376	3.05736
	-0.70864	-0.57896	-1.16624	-0.95282	-0.84912	-0.69373	3.624	2.96081	3.8384	3.13597
	-0.67904	-0.5541	-1.19984	-0.97907	-0.82608	-0.67408	3.7184	3.03421	3.9296	3.20655
	-0.65248	-0.53177	-1.12416	-0.91619	-0.80928	-0.65956	3.8176	3.11134	4.0144	3.27174
	-0.60608	-0.49335	-1.12416	-0.91507	-0.78608	-0.63987	3.9136	3.18567	4.1024	3.33935
	-0.55888	-0.45437	-1.09376	-0.88923	-0.7776	-0.63219	3.9952	3.2481	4.192	3.4081
	-0.51088	-0.41483	-1.0664	-0.86592	-0.74816	-0.60751	4.0704	3.30516	4.2976	3.48965
	-0.46976	-0.38098	-1.06752	-0.86576	-0.7272	-0.58976	4.1504	3.36597	4.4016	3.5697
	-0.4408	-0.35705	-1.04448	-0.84603	-0.70192	-0.56856	4.2336	3.42922	4.504	3.64824
	-0.42304	-0.34224	-1.02976	-0.83308	-0.69136	-0.55931	4.3376	3.50912	4.5968	3.71881
	-0.40176	-0.32462	-1.05808	-0.85493	-0.66624	-0.53832	4.4512	3.59657	4.6752	3.77756
	-0.38128	-0.30769	-1.0024	-0.80894	-0.64832	-0.52319	4.5776	3.69412	4.7504	3.83357
	-0.35136	-0.2832	-0.98032	-0.79014	-0.61984	-0.49959	4.7008	3.78884	4.8288	3.89201
	-0.31872	-0.25657	-0.95728	-0.77061	-0.60512	-0.48712	4.8128	3.8743	4.9168	3.95802
	-0.27664	-0.22242	-0.95088	-0.76451	-0.58832	-0.47301	4.9216	3.95697	5.0288	4.04316
	-0.2424	-0.19465	-0.932	-0.7484	-0.56944	-0.45726	5.04	4.04712	5.1456	4.13192
	-0.21968	-0.17618	-0.90784	-0.72809	-0.53792	-0.43141	5.168	4.14474	5.2672	4.22429
	-0.20896	-0.16738	-0.89424	-0.71629	-0.52208	-0.41819	5.3248	4.26516	5.3776	4.30746
	-0.20448	-0.16358	-0.92464	-0.73971	-0.49056	-0.39245	5.4912	4.39296	5.4752	4.38016
	-0.19952	-0.15942	-0.86688	-0.69264	-0.48112	-0.38441	5.664	4.52554	5.568	4.44883
	-0.17136	-0.13675	-0.85008	-0.67836	-0.45904	-0.36631	5.8336	4.65521	5.6656	4.52115
	-0.14205	-0.11321	-0.83232	-0.66336	-0.44	-0.35068	6.0016	4.78328	5.768	4.5971
	-0.11483	-0.09141	-0.81856	-0.65157	-0.41584	-0.33101	6.168	4.90973	5.8896	4.68812
	-0.09766	-0.07764	-0.79552	-0.63244	-0.40112	-0.31889	6.352	5.04984	6.008	4.77636
	-0.0931	-0.07392	-0.7808	-0.61996	-0.37696	-0.29931	6.5472	5.19848	6.1312	4.86817
	-0.0935	-0.07415	-0.74928	-0.59418	-0.3464	-0.2747	6.7696	5.36829	6.2432	4.95086
	-0.08581	-0.06796	-0.79344	-0.6284	-0.32016	-0.25357	7.0032	5.54653	6.3456	5.02572
	-0.07803	-0.06172	-0.71984	-0.56939	-0.29696	-0.2349	7.2592	5.74203	6.4432	5.09657
	-0.06376	-0.05037	-0.70512	-0.55704	-0.2728	-0.21551	7.5168	5.93827	6.552	5.17608
	-0.04958	-0.03912	-0.67888	-0.53564	-0.26016	-0.20527	7.7712	6.13148	6.672	5.26421
	-0.03251	-0.02562	-0.66416	-0.52336	-0.23072	-0.18181	8.0256	6.32417	6.8224	5.37605
	-0.02144	-0.01687	-0.64432	-0.50708	-0.20976	-0.16508	8.2928	6.52643	6.9792	5.49263
	-0.01909	-0.015	-0.61696	-0.48493	-0.17824	-0.1401	8.5728	6.73822	7.1392	5.61141
	-0.0264	-0.02072	-0.59904	-0.47025	-0.15712	-0.12334	8.8896	6.97834	7.2944	5.7261
	-0.03376	-0.02647	-0.63696	-0.49938	-0.12768	-0.1001	9.2256	7.23287	7.4464	5.83798
	-0.0359	-0.02811	-0.54976	-0.43046	-0.10349	-0.08103	9.5792	7.50051	7.6	5.9508
	-0.01789	-0.01399	-0.53296	-0.41677	-0.07088	-0.05543	9.9392	7.77245	7.7664	6.07332
	0.00311	0.00243	-0.5056	-0.39487	-0.04774	-0.03729	10.3024	8.04617	7.936	6.19802
	0.02469	0.01926	-0.48352	-0.37715	-0.00147	-0.00115	10.6704	8.32291	8.12	6.3336
	0.0352	0.02742	-0.46144	-0.35946	0.02166	0.01688	11.0528	8.61013	8.3088	6.47256
	0.03952	0.03075	-0.43424	-0.33784	0.05954	0.04632	11.4512	8.90903	8.5152	6.62483
	0.04218	0.03277	-0.40272	-0.31291	0.08477	0.06586	11.8816	9.232	8.7232	6.77793
	0.0531	0.04121	-0.42784	-0.332	0.12264	0.09517	12.3328	9.57025	8.936	6.93434
	0.068	0.0527	-0.33344	-0.25842	0.14893	0.11542	12.8032	9.92248	9.1504	7.09156
	0.09178	0.07103	-0.304	-0.2353	0.1984	0.15356	13.2816	10.28	9.376	7.25702
	0.10517	0.08129	-0.26832	-0.20741	0.2288	0.17686	13.7632	10.6389	9.616	7.43317
	0.12054	0.09306	-0.23456	-0.18108	0.2752	0.21245	14.2432	10.9957	9.8912	7.63601
	0.12427	0.09581	-0.19472	-0.15013	0.31408	0.24216	14.7344	11.3602	10.184	7.85186
	0.1153	0.08878	-0.14955	-0.11516	0.36144	0.27831	15.2304	11.7274	10.4976	8.08315
	0.09882	0.07599	-0.1044	-0.08028	0.3992	0.30698	15.7488	12.1108	10.8128	8.31504
	0.08381	0.06436	-0.1149	-0.08824	0.46336	0.35586	16.288	12.5092	11.1232	8.54262
	0.07226	0.05542	-0.01827	-0.01401	0.51488	0.39491	16.832	12.9101	11.4384	8.77325
	0.09274	0.07104	0.03424	0.02623	0.56864	0.43558	17.376	13.31	11.7744	9.01919
	0.1197	0.09157	0.07835	0.05994	0.6128	0.46879	17.92	13.7088	12.1392	9.28649
	0.14826	0.11327	0.13402	0.10239	0.68112	0.52038	18.464	14.1065	12.5488	9.58728
	0.16752	0.12782	0.18976	0.14479	0.74112	0.56547	18.992	14.4909	12.9824	9.90557
	0.1768	0.13472	0.23696	0.18056	0.8104	0.61752	19.52	14.8742	13.44	10.2413
	0.18096	0.13771	0.30096	0.22903	0.8672	0.65994	20.064	15.2687	13.904	10.5809
	0.1944	0.14774	0.29888	0.22715	0.944	0.71744	20.592	15.6499	14.3744	10.9245
	0.20512	0.15569	0.4144	0.31453	1.01248	0.76847	21.12	16.0301	14.8608	11.2794
	0.22384	0.16967	0.488	0.3699	1.10288	0.83598	21.632	16.3971	15.3728	11.6526
	0.23904	0.18095	0.56048	0.42428	1.18064	0.89374	22.144	16.763	15.9152	12.0478
	0.26032	0.1968	0.62768	0.47453	1.27632	0.9649	22.624	17.1037	16.512	12.4831
	0.27632	0.20862	0.696	0.52548	1.36896	1.03356	23.12	17.4556	17.152	12.9498
	0.2816	0.21233	0.78208	0.58969	1.4752	1.1123	23.616	17.8065	17.808	13.4272
	0.2744	0.20662	0.85872	0.64662	1.56672	1.17974	24.128	18.1684	18.496	13.9275
	0.26768	0.2013	0.884	0.66477	1.6736	1.25855	24.64	18.5293	19.2	14.4384
	0.26256	0.19718	1.03408	0.77659	1.7984	1.3506	25.152	18.8892	19.92	14.9599
	0.28192	0.21144	1.1224	0.8418	1.9104	1.4328	25.648	19.236	20.656	15.492
	0.30736	0.23021	1.21792	0.91222	2.0368	1.52556	26.144	19.5819	21.44	16.0586
	0.3328	0.24893	1.324	0.99035	2.1728	1.62525	26.656	19.9387	22.256	16.6475
	0.34944	0.26103	1.41744	1.05883	2.3056	1.72228	27.168	20.2945	23.104	17.2587
	0.35744	0.26665	1.54464	1.1523	2.4528	1.82979	27.664	20.6373	23.984	17.8921
	0.35872	0.26725	1.6512	1.23014	2.6032	1.93938	28.176	20.9911	24.912	18.5594
	0.3632	0.27022	1.7088	1.27135	2.7728	2.06296	28.688	21.3439	25.84	19.225
	0.36656	0.27235	1.88	1.39684	2.9376	2.18264	29.216	21.7075	26.8	19.9124
	0.3768	0.27959	2	1.484	3.1328	2.32454	29.728	22.0582	27.76	20.5979
	0.3872	0.28692	2.1376	1.58396	3.2992	2.44471	30.272	22.4316	28.752	21.3052
	0.40528	0.29991	2.2576	1.67062	3.4816	2.57638	30.832	22.8157	29.792	22.0461
	0.41872	0.30943	2.3936	1.76887	3.6624	2.70651	31.408	23.2105	30.864	22.8085
	0.42352	0.31256	2.5376	1.87275	3.856	2.84573	31.984	23.6042	31.968	23.5924
	0.41936	0.30907	2.6832	1.97752	4.0464	2.9822	32.608	24.0321	33.088	24.3859
	0.4128	0.30382	2.7728	2.04078	4.2608	3.13595	33.232	24.4587	34.208	25.1771
	0.40832	0.30012	2.9856	2.19442	4.488	3.29868	33.856	24.8842	35.328	25.9661
	0.42576	0.31251	3.1312	2.2983	4.7232	3.46683	34.48	25.3083	36.448	26.7528
	0.44848	0.32874	3.2768	2.40189	4.9696	3.64272	35.104	25.7312	37.568	27.5373
	0.47616	0.34855	3.4272	2.50871	5.2336	3.831	35.712	26.1412	38.72	28.343
	0.49552	0.36223	3.5712	2.61055	5.4896	4.0129	36.32	26.5499	39.872	29.1464
	0.50496	0.36862	3.7184	2.71443	5.7808	4.21998	36.928	26.9574	41.056	29.9709
	0.50672	0.3694	3.8688	2.82036	6.0592	4.41716	37.536	27.3637	42.224	30.7813
	0.5096	0.37099	3.9728	2.8922	6.3472	4.62076	38.16	27.7805	43.392	31.5894
	0.5112	0.37164	4.1744	3.03479	6.648	4.8331	38.784	28.196	44.528	32.3719
	0.52432	0.38066	4.3344	3.14677	6.9568	5.05064	39.392	28.5986	45.68	33.1637
	0.5384	0.39034	4.5072	3.26772	7.2816	5.27916	40	29	46.816	33.9416
	0.5616	0.4066	4.6752	3.38484	7.6144	5.51283	40.576	29.377	47.968	34.7288
	0.58176	0.42061	4.84	3.49932	7.9552	5.75161	41.152	29.7529	49.152	35.5369
	0.59216	0.42754	5.024	3.62733	8.312	6.00126	41.728	30.1276	50.32	36.331
	0.59232	0.42706	5.1904	3.74228	8.64	6.22944	42.336	30.5243	51.488	37.1228
	0.59264	0.4267	5.3088	3.82234	8.9744	6.46157	42.928	30.9082	52.64	37.9008
	0.59728	0.42944	5.528	3.97463	9.3088	6.69303	43.52	31.2909	53.776	38.6649
	0.62336	0.44757	5.7024	4.09432	9.6464	6.92612	44.096	31.6609	54.944	39.4498
	0.65136	0.46703	5.8544	4.1976	9.9872	7.16082	44.64	32.0069	56.112	40.2323
	0.67616	0.48413	6.0224	4.31204	10.3536	7.41318	45.184	32.3517	57.312	41.0354
	0.688	0.49192	6.1792	4.41813	10.7088	7.65679	45.728	32.6955	58.528	41.8475
	0.68864	0.49169	6.3488	4.53304	11.088	7.91683	46.272	33.0382	59.76	42.6686
	0.68736	0.49009	6.5088	4.64077	11.4432	8.159	46.816	33.3798	60.976	43.4759
	0.6928	0.49327	6.6112	4.70717	11.7952	8.39818	47.344	33.7089	62.208	44.2921
	0.70112	0.4985	6.8208	4.84959	12.1536	8.64121	47.888	34.0484	63.44	45.1058
	0.71872	0.51029	6.9888	4.96205	12.5104	8.88238	48.416	34.3754	64.704	45.9398
	0.73424	0.52058	7.1488	5.0685	12.8592	9.11717	48.928	34.69	66	46.794
	0.75136	0.53196	7.296	5.16557	13.2352	9.37052	49.44	35.0035	67.328	47.6682
	0.76128	0.53822	7.4448	5.26347	13.5968	9.61294	49.952	35.3161	68.656	48.5398
	0.76064	0.53701	7.6032	5.36786	13.9504	9.84898	50.48	35.6389	70	49.42
	0.75632	0.53321	7.752	5.46516	14.2944	10.0776	51.024	35.9719	71.344	50.2975
	0.75328	0.53031	7.8528	5.52837	14.6352	10.3032	51.568	36.3039	72.704	51.1836
	0.75392	0.53001	8.0528	5.66112	14.9856	10.5349	52.096	36.6235	74.096	52.0895
	0.77264	0.54239	8.192	5.75078	15.328	10.7603	52.608	36.9308	75.504	53.0038
	0.79376	0.55643	8.3424	5.84802	15.6688	10.9838	53.12	37.2371	76.944	53.9377
	0.81472	0.5703	8.4736	5.93152	16.048	11.2336	53.632	37.5424	78.416	54.8912
	0.82928	0.57967	8.6032	6.01364	16.4	11.4636	54.144	37.8467	79.888	55.8417
	0.83248	0.58107	8.7344	6.09661	16.752	11.6929	54.656	38.1499	81.392	56.8116
	0.82688	0.57634	8.8688	6.18155	17.088	11.9103	55.168	38.4521	82.896	57.7785
	0.82256	0.5725	8.9392	6.22168	17.408	12.116	55.68	38.7533	84.416	58.7535
	0.81968	0.56968	9.1168	6.33618	17.76	12.3432	56.208	39.0646	85.936	59.7255
	0.82736	0.57419	9.232	6.40701	18.096	12.5586	56.72	39.3637	87.472	60.7056
	0.83648	0.57968	9.3488	6.47872	18.416	12.7623	57.216	39.6507	89.04	61.7047
	0.85008	0.58826	9.456	6.54355	18.768	12.9875	57.728	39.9478	90.656	62.734
	0.85696	0.59216	9.5776	6.61812	19.12	13.2119	58.224	40.2328	92.272	63.76
	0.856	0.59064	9.6944	6.68914	19.488	13.4467	58.736	40.5278	93.904	64.7938
	0.84848	0.5846	9.8048	6.75551	19.808	13.6477	59.28	40.8439	95.536	65.8243
	0.8448	0.58122	9.8496	6.77652	20.144	13.8591	59.808	41.1479	97.184	66.8626
	0.84208	0.57851	10.016	6.88099	20.464	14.0588	60.336	41.4508	98.816	67.8866
	0.85584	0.58711	10.1248	6.94561	20.8	14.2688	60.832	41.7308	100.464	68.9183
	0.87168	0.5971	10.2288	7.00673	21.136	14.4782	61.312	41.9987	102.112	69.9467
	0.89008	0.60881	10.3232	7.06107	21.504	14.7087	61.776	42.2548	103.76	70.9718
	0.89824	0.6135	10.4368	7.12833	21.84	14.9167	62.272	42.5318	105.44	72.0155
	0.8992	0.61325	10.5376	7.18664	22.192	15.1349	62.768	42.8078	107.12	73.0558
	0.88928	0.6056	10.6512	7.25347	22.512	15.3307	63.264	43.0828	108.816	74.1037
	0.8816	0.59949	10.6976	7.27437	22.848	15.5366	63.776	43.3677	110.48	75.1264
	0.87888	0.59676	10.848	7.36579	23.2	15.7528	64.272	43.6407	112.16	76.1566
	0.89008	0.60347	10.9536	7.42654	23.552	15.9683	64.752	43.9019	113.824	77.1727
	0.90256	0.61103	11.0544	7.48383	23.888	16.1722	65.232	44.1621	115.52	78.207
	0.91888	0.62116	11.1376	7.52902	24.24	16.3862	65.696	44.4105	117.232	79.2488
	0.92336	0.62327	11.2288	7.57944	24.592	16.5996	66.176	44.6688	118.944	80.2872
	0.91824	0.61889	11.3248	7.63292	24.928	16.8015	66.64	44.9154	120.64	81.3114
	0.90576	0.60958	11.4064	7.67651	25.216	16.9704	67.136	45.1825	122.32	82.3214
	0.8936	0.6005	11.4448	7.69091	25.552	17.1709	67.616	45.438	123.984	83.3173
	0.88592	0.59445	11.5744	7.76642	25.888	17.3709	68.112	45.7032	125.632	84.2991
	0.89536	0.59989	11.6544	7.80845	26.208	17.5594	68.592	45.9566	127.28	85.2776
	0.90928	0.60831	11.7264	7.84496	26.528	17.7472	69.056	46.1985	128.944	86.2635
	0.92816	0.62001	11.8032	7.88454	26.848	17.9345	69.52	46.4394	130.608	87.2461
	0.93984	0.62687	11.8736	7.91969	27.136	18.0997	69.968	46.6687	132.272	88.2254
	0.94192	0.62732	11.9504	7.95897	27.456	18.2857	70.4	46.8864	133.936	89.2014
	0.9376	0.6235	12.024	7.99596	27.776	18.471	70.832	47.1033	135.568	90.1527
	0.93168	0.61864	12.0368	7.99244	28.112	18.6664	71.264	47.3193	137.184	91.0902
	0.92544	0.61357	12.1584	8.06102	28.448	18.861	71.696	47.5344	138.784	92.0138
	0.9296	0.6154	12.2192	8.08911	28.784	19.055	72.144	47.7593	140.384	92.9342
	0.93456	0.61774	12.2896	8.12343	29.104	19.2377	72.576	47.9727	141.968	93.8409
	0.94528	0.62388	12.3536	8.15338	29.44	19.4304	73.008	48.1853	143.552	94.7443
	0.95168	0.62716	12.4112	8.17898	29.76	19.6118	73.44	48.397	145.136	95.6446
	0.94768	0.62357	12.4848	8.215	30.096	19.8032	73.872	48.6078	146.704	96.5312
	0.93472	0.61411	12.5408	8.23931	30.4	19.9728	74.32	48.8282	148.256	97.4042
	0.92144	0.60446	12.5408	8.22676	30.72	20.1523	74.768	49.0478	149.792	98.2635
	0.91024	0.59621	12.6592	8.29178	31.056	20.3417	75.216	49.2665	151.312	99.1094
	0.91696	0.59969	12.7216	8.31993	31.376	20.5199	75.632	49.4633	152.8	99.9312
	0.92976	0.60713	12.7728	8.34064	31.696	20.6975	76.048	49.6593	154.304	100.761
	0.94848	0.61841	12.8352	8.36855	32	20.864	76.448	49.8441	155.792	101.576
	0.96144	0.6259	12.8832	8.38696	32.288	21.0195	76.864	50.0385	157.28	102.389
	0.96432	0.62681	12.9424	8.41256	32.608	21.1952	77.264	50.2216	158.768	103.199
	0.95744	0.62138	12.9952	8.43388	32.896	21.3495	77.68	50.4143	160.16	103.944
	0.94976	0.61544	12.992	8.41882	33.184	21.5032	78.112	50.6166	161.6	104.717
	0.94224	0.60963	13.0992	8.47518	33.488	21.6667	78.528	50.8076	163.04	105.487
	0.94608	0.61117	13.1632	8.50343	33.808	21.84	78.944	50.9978	164.48	106.254
	0.95056	0.61311	13.2	8.514	34.112	22.0022	79.328	51.1666	165.76	106.915
	0.96016	0.61834	13.2448	8.52965	34.416	22.1639	79.712	51.3345	167.2	107.677
	0.96288	0.61913	13.2976	8.55036	34.704	22.3147	80.064	51.4811	168.64	108.436
	0.95744	0.61468	13.3504	8.57096	35.024	22.4854	80.432	51.6373	169.92	109.089
	0.94448	0.60541	13.392	8.58427	35.312	22.635	80.832	51.8133	171.36	109.842
	0.932	0.59648	13.384	8.56576	35.616	22.7942	81.232	51.9885	172.64	110.49
	0.92144	0.5888	13.4848	8.61679	35.904	22.9427	81.632	52.1628	173.92	111.135
	0.93136	0.59421	13.528	8.63086	36.192	23.0905	82.016	52.3262	175.2	111.778
	0.94384	0.60123	13.5664	8.6418	36.464	23.2276	82.384	52.4786	176.48	112.418
	0.95808	0.60934	13.5984	8.64858	36.768	23.3845	82.752	52.6303	177.92	113.157
	0.96288	0.61143	13.648	8.66648	37.056	23.5306	83.104	52.771	179.2	113.792
	0.95696	0.60671	13.6928	8.68124	37.36	23.6862	83.472	52.9213	180.48	114.424
	0.94512	0.59826	13.7328	8.69286	37.616	23.8109	83.856	53.0808	181.6	114.953
	0.93888	0.59337	13.7136	8.667	37.904	23.9553	84.224	53.2296	182.88	115.58
	0.936	0.59062	13.8064	8.71184	38.176	24.0891	84.608	53.3877	184.16	116.205
	0.94496	0.59532	13.8368	8.71718	38.448	24.2222	84.96	53.5248	185.28	116.726
	0.95376	0.59992	13.8784	8.72951	38.704	24.3448	85.296	53.6512	186.56	117.346
	0.96352	0.60509	13.904	8.73171	39.008	24.497	85.632	53.7769	187.68	117.863
	0.96656	0.60603	13.944	8.74289	39.296	24.6386	85.968	53.9019	188.96	118.478
	0.95904	0.60036	13.984	8.75398	39.584	24.7796	86.304	54.0263	190.08	118.99
	0.9456	0.591	14.0112	8.757	39.856	24.91	86.656	54.16	191.36	119.6
	0.93104	0.58097	13.9856	8.72701	40.144	25.0499	87.008	54.293	192.48	120.108
	0.91888	0.57246	14.0784	8.77084	40.416	25.1792	87.36	54.4253	193.6	120.613
	0.92608	0.57602	14.1056	8.77368	40.688	25.3079	87.712	54.5569	194.72	121.116
	0.93952	0.58344	14.1392	8.78044	40.96	25.4362	88.048	54.6778	196	121.716
	0.95456	0.59183	14.1664	8.78317	41.232	25.5638	88.352	54.7782	197.12	122.214
	0.96448	0.59701	14.1984	8.78881	41.488	25.6811	88.672	54.888	198.24	122.711
	0.9624	0.59476	14.2272	8.79241	41.776	25.8176	88.976	54.9872	199.36	123.204
	0.95376	0.58847	14.264	8.80089	42.048	25.9436	89.296	55.0956	200.48	123.696
	0.94992	0.58515	14.2464	8.77578	42.32	26.0691	89.616	55.2035	201.6	124.186
	0.9456	0.58154	14.3136	8.80286	42.576	26.1842	89.936	55.3106	202.72	124.673
	0.94864	0.58246	14.3488	8.81016	42.88	26.3283	90.24	55.4074	203.84	125.158
	0.95568	0.58583	14.3808	8.81543	43.104	26.4228	90.544	55.5035	204.96	125.64
	0.96784	0.59232	14.3952	8.80986	43.376	26.5461	90.848	55.599	205.92	126.023
	0.97728	0.59712	14.424	8.81306	43.632	26.6592	91.136	55.6841	207.04	126.501
	0.97696	0.59595	14.4512	8.81523	43.888	26.7717	91.44	55.7784	208.16	126.978
	0.9632	0.58659	14.4736	8.81442	44.128	26.874	91.76	55.8818	209.28	127.452
	0.94688	0.5757	14.4608	8.79217	44.384	26.9855	92.08	55.9846	210.24	127.826
	0.93296	0.56631	14.5264	8.81752	44.64	27.0965	92.4	56.0868	211.2	128.198
	0.94016	0.56974	14.5552	8.82045	44.912	27.2167	92.704	56.1786	212.32	128.666
	0.95264	0.57635	14.5696	8.81461	45.152	27.317	92.992	56.2602	213.28	129.034
	0.968	0.58467	14.6	8.8184	45.408	27.4264	93.264	56.3315	214.24	129.401
	0.9752	0.58805	14.6256	8.81924	45.68	27.545	93.536	56.4022	215.36	129.862
	0.97568	0.58736	14.656	8.82291	45.92	27.6438	93.808	56.4724	216.32	130.225
	0.97088	0.5835	14.6752	8.8198	46.176	27.7518	94.096	56.5517	217.28	130.585
	0.97376	0.58426	14.6496	8.78976	46.416	27.8496	94.368	56.6208	218.4	131.04
	0.9744	0.58367	14.72	8.81728	46.656	27.9469	94.656	56.6989	219.2	131.301
	0.98336	0.58805	14.7376	8.81308	46.912	28.0534	94.928	56.7669	220.16	131.656
	0.9888	0.59031	14.768	8.8165	47.152	28.1497	95.184	56.8248	221.28	132.104
	0.99728	0.59438	14.7808	8.80936	47.424	28.2647	95.44	56.8822	222.24	132.455
	1.00208	0.59624	14.8	8.806	47.664	28.3601	95.68	56.9296	223.2	132.804
	1.00416	0.59647	14.8256	8.80641	47.92	28.4645	95.92	56.9765	224.16	133.151
	0.99824	0.59196	14.8416	8.80107	48.16	28.5589	96.176	57.0324	225.12	133.496
	0.99344	0.58812	14.808	8.76634	48.384	28.6433	96.448	57.0972	226.08	133.839
	0.9896	0.58485	14.8816	8.79503	48.608	28.7273	96.736	57.171	227.04	134.181
	1.00384	0.59227	14.9008	8.79147	48.832	28.8109	96.992	57.2253	227.84	134.426
	1.01968	0.60059	14.9136	8.78411	49.056	28.894	97.248	57.2791	228.8	134.763
	1.0368	0.60964	14.9424	8.78613	49.296	28.986	97.504	57.3323	229.76	135.099
	1.04048	0.61076	14.9536	8.77776	49.504	29.0588	97.744	57.3757	230.56	135.339
	1.03392	0.60588	14.9792	8.77781	49.728	29.1406	97.984	57.4186	231.52	135.671
	1.02384	0.59895	14.9952	8.77219	49.952	29.2219	98.224	57.461	232.48	136.001
	1.02336	0.59764	14.9616	8.73757	50.192	29.3121	98.48	57.5123	233.28	136.236
	1.02416	0.59709	15.0272	8.76086	50.416	29.3925	98.72	57.5538	234.24	136.562
	1.03552	0.60267	15.0512	8.7598	50.656	29.4818	98.96	57.5947	235.04	136.793
	1.04	0.60424	15.0704	8.7559	50.88	29.5613	99.2	57.6352	235.84	137.023
	1.04608	0.60673	15.08	8.7464	51.104	29.6403	99.408	57.6566	236.8	137.344
	1.0456	0.6054	15.0976	8.74151	51.328	29.7189	99.632	57.6869	237.6	137.57
	1.03904	0.60057	15.1168	8.73751	51.552	29.7971	99.856	57.7168	238.56	137.888
	1.0272	0.59269	15.1296	8.72978	51.76	29.8655	100.112	57.7646	239.36	138.111
	1.01744	0.58605	15.104	8.6999	51.984	29.9428	100.368	57.812	240.32	138.424
	1.0072	0.57914	15.1728	8.72436	52.192	30.0104	100.608	57.8496	241.12	138.644
	1.016	0.58318	15.1808	8.71378	52.416	30.0868	100.848	57.8867	241.92	138.862
	1.02832	0.58923	15.2064	8.71327	52.608	30.1444	101.072	57.9143	242.72	139.079
	1.04656	0.59863	15.2144	8.70264	52.832	30.2199	101.296	57.9413	243.52	139.293
	1.06144	0.60608	15.2336	8.69839	53.04	30.2858	101.504	57.9588	244.48	139.598
	1.06704	0.60821	15.2496	8.69227	53.264	30.3605	101.728	57.985	245.28	139.81
	1.06	0.60314	15.2688	8.68795	53.472	30.4256	101.952	58.0107	246.08	140.02
	1.05248	0.59781	15.224	8.64723	53.68	30.4902	102.16	58.0269	246.88	140.228
	1.04432	0.59213	15.2928	8.67102	53.888	30.5545	102.368	58.0427	247.68	140.435
	1.04784	0.59308	15.3104	8.66569	54.096	30.6183	102.56	58.049	248.48	140.64
	1.0544	0.59574	15.3216	8.6567	54.288	30.6727	102.752	58.0549	249.28	140.843
	1.06576	0.60109	15.3376	8.65041	54.48	30.7267	102.928	58.0514	250.08	141.045
	1.06928	0.602	15.3568	8.64588	54.688	30.7893	103.104	58.0476	250.88	141.245
	1.06368	0.59779	15.3712	8.63861	54.896	30.8515	103.296	58.0523	251.68	141.444
	1.05248	0.59044	15.3872	8.63222	55.072	30.8954	103.504	58.0657	252.48	141.641
	1.04176	0.58339	15.3376	8.58906	55.28	30.9568	103.712	58.0787	253.28	141.837
	1.03456	0.57832	15.4112	8.61486	55.488	31.0178	103.92	58.0913	254.08	142.031
	1.04672	0.58407	15.4224	8.6057	55.696	31.0784	104.128	58.1034	254.88	142.223
	1.06208	0.59158	15.4352	8.59741	55.904	31.1385	104.32	58.1062	255.68	142.414
	1.0784	0.59959	15.4512	8.59087	56.112	31.1983	104.496	58.0998	256.32	142.514
	1.0888	0.60428	15.4592	8.57986	56.304	31.2487	104.688	58.1018	257.12	142.702
	1.08816	0.60284	15.48	8.57592	56.512	31.3076	104.88	58.1035	257.92	142.888
	1.08048	0.59751	15.4944	8.5684	56.688	31.3485	105.088	58.1137	258.72	143.072
	1.07408	0.59289	15.4544	8.53083	56.896	31.4066	105.28	58.1146	259.36	143.167
	1.06752	0.5882	15.512	8.54711	57.088	31.4555	105.488	58.1239	260.16	143.348
	1.07008	0.58854	15.5264	8.53952	57.296	31.5128	105.68	58.124	260.8	143.44
	1.0744	0.58985	15.5424	8.53278	57.472	31.5521	105.872	58.1237	261.6	143.618
	1.08272	0.59333	15.5488	8.52074	57.664	31.5999	106.048	58.1143	262.4	143.795
	1.08528	0.59365	15.5568	8.50957	57.856	31.6472	106.224	58.1045	263.04	143.883
	1.07792	0.58854	15.5664	8.49925	58.032	31.6855	106.4	58.0944	263.84	144.057
	1.06432	0.58005	15.5856	8.49415	58.224	31.7321	106.592	58.0926	264.64	144.229
	1.05344	0.57307	15.5536	8.46116	58.416	31.7783	106.8	58.0992	265.28	144.312
	1.04624	0.56811	15.616	8.47949	58.592	31.8155	106.992	58.0967	265.92	144.395
	1.06032	0.57469	15.6272	8.46994	58.784	31.8609	107.184	58.0937	266.72	144.562
	1.07824	0.58333	15.64	8.46124	58.944	31.8887	107.36	58.0818	267.36	144.642
	1.0968	0.59227	15.656	8.45424	59.136	31.9334	107.536	58.0694	268.16	144.806
	1.1064	0.59635	15.6592	8.44031	59.296	31.9605	107.712	58.0568	268.8	144.883
	1.10304	0.59344	15.6848	8.43842	59.472	31.9959	107.888	58.0437	269.6	145.045
	1.08864	0.5846	15.7104	8.43648	59.648	32.031	108.08	58.039	270.24	145.119
	1.07904	0.57837	15.6688	8.39848	59.808	32.0571	108.272	58.0338	271.04	145.277
	1.0744	0.5748	15.7248	8.41277	59.984	32.0914	108.48	58.0368	271.68	145.349
	1.08464	0.5792	15.744	8.4073	60.16	32.1254	108.656	58.0223	272.32	145.419
	1.09904	0.58579	15.7568	8.39837	60.32	32.1506	108.848	58.016	272.96	145.488
	1.11456	0.59295	15.7648	8.38687	60.512	32.1924	109.008	57.9923	273.76	145.64
	1.1184	0.59387	15.7888	8.38385	60.688	32.2253	109.184	57.9767	274.4	145.706
	1.10912	0.58783	15.7984	8.37315	60.88	32.2664	109.36	57.9608	275.04	145.771
	1.09312	0.57826	15.8048	8.36074	61.04	32.2902	109.568	57.9615	275.68	145.835
	1.07872	0.56956	15.7648	8.32381	61.232	32.3305	109.776	57.9617	276.48	145.981
	1.06896	0.56334	15.8384	8.34684	61.392	32.3536	109.984	57.9616	277.12	146.042
	1.07968	0.56791	15.8512	8.33773	61.568	32.3848	110.176	57.9526	277.76	146.102
	1.09328	0.57397	15.8528	8.32272	61.744	32.4156	110.352	57.9348	278.4	146.16
	1.10912	0.58118	15.8832	8.3228	61.936	32.4545	110.528	57.9167	279.04	146.217
	1.12096	0.58626	15.8848	8.30775	62.096	32.4762	110.704	57.8982	279.84	146.356
	1.12576	0.58765	15.9056	8.30272	62.288	32.5143	110.88	57.8794	280.48	146.411
	1.11984	0.58344	15.9152	8.29182	62.464	32.5437	111.072	57.8685	281.12	146.464
	1.11504	0.57982	15.8736	8.25427	62.64	32.5728	111.264	57.8573	281.76	146.515
	1.10624	0.57414	15.936	8.27078	62.8	32.5932	111.472	57.854	282.4	146.566
	1.10688	0.57336	15.9472	8.26065	62.992	32.6299	111.648	57.8337	283.04	146.615
	1.11216	0.57499	15.9616	8.25215	63.152	32.6496	111.824	57.813	283.68	146.663
	1.12736	0.58172	15.968	8.23949	63.328	32.6773	111.984	57.7837	284.32	146.709
	1.13504	0.58455	15.9792	8.22929	63.504	32.7046	112.144	57.7542	284.96	146.754
	1.13552	0.58366	16	8.224	63.68	32.7315	112.304	57.7243	285.76	146.881
	1.12656	0.57793	16	8.208	63.824	32.7417	112.496	57.7105	286.4	146.923
	1.116	0.57139	--	--	64.016	32.7762	112.672	57.6881	287.04	146.964
	1.10704	0.5657	--	--	64.176	32.7939	112.864	57.6735	287.68	147.004
	1.1152	0.56875	--	--	64.336	32.8114	113.024	57.6422	288.32	147.043
	1.12288	0.57155	--	--	64.48	32.8203	113.184	57.6107	288.96	147.081
	1.13312	0.57562	--	--	64.64	32.8371	113.344	57.5787	289.6	147.117
	1.13632	0.57611	--	--	64.784	32.8455	113.504	57.5465	290.24	147.152
	1.13296	0.57328	--	--	64.944	32.8617	113.664	57.514	290.88	147.185
	1.1272	0.56924	--	--	65.088	32.8694	113.84	57.4892	291.52	147.218
	1.12688	0.56795	--	--	65.248	32.885	114.016	57.4641	292	147.168
	1.12784	0.5673	--	--	65.392	32.8922	114.192	57.4386	292.64	147.198
	1.1376	0.57108	--	--	65.568	32.9151	114.368	57.4127	293.28	147.227
	1.14544	0.57387	--	--	65.712	32.9217	114.528	57.3785	293.92	147.254
	1.15664	0.57832	--	--	65.888	32.944	114.672	57.336	294.4	147.2
	1.16	0.57884	--	--	66.032	32.95	114.816	57.2932	295.04	147.225
	1.15456	0.57497	--	--	66.208	32.9716	114.96	57.2501	295.84	147.328
	1.14384	0.56849	--	--	66.368	32.9849	115.136	57.2226	296.48	147.351
	1.13456	0.56274	--	--	66.528	32.9979	115.312	57.1947	296.96	147.292
	1.12992	0.55931	--	--	66.688	33.0106	115.488	57.1666	297.6	147.312
	1.1424	0.56435	--	--	66.848	33.0229	115.664	57.138	298.24	147.331
	1.15424	0.56904	--	--	66.992	33.0271	115.824	57.1012	298.88	147.348
	1.1664	0.57387	--	--	67.152	33.0388	115.968	57.0563	299.36	147.285
	1.17088	0.5749	--	--	67.312	33.0502	116.128	57.0189	300	147.3
	1.16816	0.5724	--	--	67.456	33.0534	116.288	56.9811	300.64	147.314
	1.16256	0.56849	--	--	67.616	33.0642	116.464	56.9509	301.28	147.326
	1.16272	0.56741	--	--	67.776	33.0747	116.624	56.9125	301.92	147.337
	1.16448	0.5671	--	--	67.904	33.0692	116.8	56.8816	302.56	147.347
	1.17824	0.57262	--	--	68.08	33.0869	116.96	56.8426	303.04	147.277
	1.18944	0.57688	--	--	68.208	33.0809	117.12	56.8032	303.68	147.285
	1.20224	0.58188	--	--	68.384	33.0979	117.264	56.7558	304.32	147.291
	1.20608	0.58254	--	--	68.528	33.099	117.408	56.7081	304.96	147.296
	1.19776	0.57732	--	--	68.688	33.1076	117.568	56.6678	305.6	147.299
	1.17856	0.56689	--	--	68.832	33.1082	117.76	56.6426	306.24	147.301
	1.16272	0.55811	--	--	68.992	33.1162	117.936	56.6093	306.88	147.302
	1.15168	0.55165	--	--	69.136	33.1161	118.128	56.5833	307.36	147.225
	1.16224	0.55555	--	--	69.296	33.1235	118.304	56.5493	308	147.224
	1.18048	0.56309	--	--	69.424	33.1153	118.464	56.5073	308.64	147.221
	1.20144	0.57189	--	--	69.584	33.122	118.64	56.4726	309.28	147.217
	1.2112	0.57532	--	--	69.728	33.1208	118.8	56.43	309.92	147.212
	1.21392	0.5754	--	--	69.872	33.1193	118.96	56.387	310.56	147.205
	1.20848	0.57161	--	--	70.032	33.1251	119.136	56.3513	311.04	147.122
	1.20208	0.56738	--	--	70.176	33.1231	119.312	56.3153	311.68	147.113
	1.19808	0.5643	--	--	70.32	33.1207	119.488	56.2788	312.32	147.103
	1.20704	0.56731	--	--	70.48	33.1256	119.664	56.2421	312.96	147.091
	1.21536	0.57	--	--	70.608	33.1151	119.824	56.1975	313.6	147.078
	1.23152	0.57635	--	--	70.768	33.1194	119.984	56.1525	314.24	147.064
	1.23792	0.57811	--	--	70.912	33.1159	120.128	56.0998	314.88	147.049
	1.23184	0.57404	--	--	71.072	33.1195	120.288	56.0542	315.36	146.958
	1.2192	0.56693	--	--	71.2	33.108	120.464	56.0158	316	146.94
	1.21008	0.56148	--	--	71.36	33.111	120.64	55.977	316.64	146.921
	1.20352	0.55723	--	--	71.52	33.1138	120.8	55.9304	317.28	146.901
	1.21488	0.56127	--	--	71.664	33.1088	120.96	55.8835	317.76	146.805
	1.22352	0.56404	--	--	71.824	33.1109	121.104	55.8289	318.4	146.782
	1.23248	0.56694	--	--	71.984	33.1126	121.232	55.7667	319.04	146.758
	1.23472	0.56674	--	--	72.112	33.0994	121.376	55.7116	319.68	146.733
	1.23296	0.5647	--	--	72.272	33.1006	121.52	55.6562	320.32	146.707
	1.2296	0.56193	--	--	72.416	33.0941	121.68	55.6078	320.96	146.679
	1.23152	0.56157	--	--	72.56	33.0874	121.824	55.5517	321.6	146.65
	1.23056	0.5599	--	--	72.704	33.0803	121.984	55.5027	322.08	146.546
	1.2392	0.5626	--	--	72.864	33.0803	122.144	55.4534	322.72	146.515
	1.24608	0.56447	--	--	72.992	33.0654	122.288	55.3965	323.36	146.482
	1.2616	0.57024	--	--	73.152	33.0647	122.432	55.3393	324	146.448
	1.2736	0.57439	--	--	73.296	33.0565	122.592	55.289	324.64	146.413
	1.27552	0.57398	--	--	73.456	33.0552	122.736	55.2312	325.28	146.376
	1.26288	0.56703	--	--	73.584	33.0392	122.896	55.1803	325.92	146.338
	1.248	0.5591	--	--	73.76	33.0445	123.056	55.1291	326.56	146.299
	1.23168	0.55056	--	--	73.904	33.0351	123.216	55.0776	327.2	146.258
	1.23792	0.55211	--	--	74.064	33.0325	123.376	55.0257	327.84	146.217
	1.25024	0.55636	--	--	74.208	33.0226	123.52	54.9664	328.32	146.102
	1.26464	0.5615	--	--	74.368	33.0194	123.648	54.8997	328.96	146.058
	1.2696	0.56243	--	--	74.512	33.0088	123.776	54.8328	329.6	146.013
	1.26832	0.5606	--	--	74.672	33.005	123.92	54.7726	330.24	145.966
	1.26176	0.55644	--	--	74.816	32.9939	124.08	54.7193	330.88	145.918
	1.26064	0.55468	--	--	74.976	32.9894	124.24	54.6656	331.52	145.869
	1.25872	0.55258	--	--	75.12	32.9777	124.4	54.6116	332.16	145.818
	1.26528	0.55419	--	--	75.264	32.9656	124.56	54.5573	332.64	145.696
	1.268	0.55412	--	--	75.392	32.9463	124.704	54.4956	333.28	145.643
	1.27712	0.55682	--	--	75.552	32.9407	124.848	54.4337	333.92	145.589
	1.28032	0.55694	--	--	75.696	32.9278	124.976	54.3646	334.56	145.534
	1.27424	0.55302	--	--	75.84	32.9146	125.104	54.2951	335.2	145.477
	1.25776	0.54461	--	--	75.968	32.8941	125.264	54.2393	336	145.488
	1.24496	0.53782	--	--	76.128	32.8873	125.424	54.1832	336.64	145.428
	1.23552	0.53251	--	--	76.256	32.8663	125.6	54.1336	337.28	145.368
	1.24784	0.53657	--	--	76.416	32.8589	125.744	54.0699	337.92	145.306
	1.2648	0.5426	--	--	76.56	32.8442	125.888	54.0059	338.56	145.242
	1.2832	0.54921	--	--	76.704	32.8293	126.016	53.9348	339.2	145.178
	1.29104	0.55127	--	--	76.848	32.8141	126.128	53.8567	339.84	145.112
	1.29392	0.55121	--	--	76.992	32.7986	126.256	53.7851	340.48	145.044
	1.292	0.5491	--	--	77.136	32.7828	126.4	53.72	341.28	145.044
	1.28992	0.54693	--	--	77.28	32.7667	126.544	53.6547	341.92	144.974
	1.28832	0.54496	--	--	77.424	32.7503	126.704	53.5958	342.56	144.903
	1.2944	0.54624	--	--	77.584	32.7405	126.848	53.5299	343.2	144.83
	1.29744	0.54622	--	--	77.712	32.7167	126.992	53.4636	343.84	144.757
	1.30704	0.54896	--	--	77.856	32.6995	127.12	53.3904	344.48	144.682
	1.31216	0.5498	--	--	78	32.682	127.264	53.3236	345.12	144.605
	1.30752	0.54654	--	--	78.16	32.6709	127.408	53.2565	345.76	144.528
	1.29808	0.5413	--	--	78.288	32.6461	127.568	53.1959	346.4	144.449
	1.28848	0.53601	--	--	78.448	32.6344	127.728	53.1349	347.04	144.369
	1.27952	0.531	--	--	78.592	32.6157	127.888	53.0735	347.84	144.354
	1.28896	0.53363	--	--	78.752	32.6033	128.048	53.0119	348.48	144.271
	1.29968	0.53677	--	--	78.88	32.5774	128.208	52.9499	349.12	144.187
	1.31136	0.54028	--	--	79.04	32.5645	128.368	52.8876	349.76	144.101
	1.31488	0.54042	--	--	79.184	32.5446	128.528	52.825	350.4	144.014
	1.30832	0.53641	--	--	79.328	32.5245	128.672	52.7555	351.2	143.992
	1.29616	0.53013	--	--	79.472	32.504	128.832	52.6923	351.84	143.903
	1.29088	0.52668	--	--	79.632	32.4899	128.976	52.6222	352.48	143.812
	1.28688	0.52376	--	--	79.776	32.4688	129.136	52.5583	353.12	143.72
	1.29344	0.52514	--	--	79.92	32.4475	129.296	52.4942	353.76	143.627
	1.29792	0.52566	--	--	80.048	32.4194	129.44	52.4232	354.56	143.597
	1.30736	0.52817	--	--	80.208	32.404	129.584	52.3519	355.2	143.501
	1.3128	0.52906	--	--	80.352	32.3819	129.728	52.2804	355.84	143.404
	1.31312	0.52787	--	--	80.496	32.3594	129.872	52.2085	356.64	143.369
	1.30448	0.5231	--	--	80.624	32.3302	130.032	52.1428	357.28	143.269
	1.29376	0.5175	--	--	80.768	32.3072	130.208	52.0832	357.92	143.168
	1.28112	0.51117	--	--	80.896	32.2775	130.368	52.0168	358.72	143.129
	1.28704	0.51224	--	--	81.04	32.2539	130.528	51.9501	359.36	143.025
	1.2992	0.51578	--	--	81.184	32.23	130.688	51.8831	360	142.92
	1.31584	0.52107	--	--	81.328	32.2059	130.832	51.8095	360.8	142.877
	1.32448	0.52317	--	--	81.456	32.1751	130.992	51.7418	361.44	142.769
	1.32096	0.52046	--	--	81.6	32.1504	131.152	51.6739	362.08	142.66
	1.31008	0.51486	--	--	81.744	32.1254	131.312	51.6056	362.88	142.612
	1.30192	0.51035	--	--	81.888	32.1001	131.472	51.537	363.52	142.5
	1.29792	0.50749	--	--	82.032	32.0745	131.648	51.4744	364.32	142.449
	1.3048	0.50887	--	--	82.176	32.0486	131.824	51.4114	364.96	142.334
	1.31184	0.51031	--	--	82.32	32.0225	131.984	51.3418	365.6	142.218
	1.32064	0.51241	--	--	82.48	32.0022	132.144	51.2719	366.24	142.101
	1.32528	0.51288	--	--	82.624	31.9755	132.304	51.2017	367.04	142.044
	1.32032	0.50964	--	--	82.768	31.9485	132.48	51.1373	367.84	141.986
	1.312	0.50512	--	--	82.912	31.9211	132.656	51.0726	368.48	141.865
	1.304	0.50074	--	--	83.072	31.8997	132.832	51.0075	369.28	141.804
	1.29872	0.49741	--	--	83.216	31.8717	133.024	50.9482	369.92	141.679
	1.30912	0.50008	--	--	83.376	31.8496	133.2	50.8824	370.56	141.554
	1.32112	0.50335	--	--	83.504	31.815	133.36	50.8102	371.36	141.488
	1.3312	0.50586	--	--	83.664	31.7923	133.52	50.7376	372.16	141.421
	1.33648	0.50653	--	--	83.792	31.7572	133.68	50.6647	372.96	141.352
	1.33184	0.50344	--	--	83.952	31.7339	133.84	50.5915	373.76	141.281
	1.3256	0.49975	--	--	84.08	31.6982	134.016	50.524	374.4	141.149
	1.32464	0.49806	--	--	84.224	31.6682	134.208	50.4622	375.2	141.075
	1.32528	0.49698	--	--	84.368	31.638	134.384	50.394	376	141
	1.33136	0.49793	--	--	84.512	31.6075	134.576	50.3314	376.8	140.923
	1.3368	0.49863	--	--	84.64	31.5707	134.736	50.2565	377.6	140.845
	1.33872	0.498	--	--	84.8	31.5456	134.88	50.1754	378.24	140.705
	1.33552	0.49548	--	--	84.944	31.5142	135.024	50.0939	379.04	140.624
	1.32352	0.4897	--	--	85.088	31.4826	135.184	50.0181	379.84	140.541
	1.30944	0.48318	--	--	85.232	31.4506	135.36	49.9478	380.64	140.456
	1.2976	0.47752	--	--	85.392	31.4243	135.552	49.8831	381.44	140.37
	1.29232	0.47428	--	--	85.536	31.3917	135.744	49.818	382.08	140.223
	1.30016	0.47586	--	--	85.68	31.3589	135.92	49.7467	382.88	140.134
	1.31184	0.47882	--	--	85.808	31.3199	136.096	49.675	383.52	139.985
	1.324	0.48194	--	--	85.968	31.2923	136.256	49.5972	384.32	139.892
	1.33456	0.48445	--	--	86.096	31.2528	136.416	49.519	385.12	139.799
	1.34016	0.48514	--	--	86.24	31.2189	136.592	49.4463	385.92	139.703
	1.3424	0.48461	--	--	86.384	31.1846	136.784	49.379	386.72	139.606
	1.34144	0.48292	--	--	86.528	31.1501	136.96	49.3056	387.52	139.507
	1.33504	0.47928	--	--	86.672	31.1152	137.152	49.2376	388.16	139.349
	1.33392	0.47754	--	--	86.832	31.0859	137.328	49.1634	388.96	139.248
	1.33424	0.47632	--	--	86.96	31.0447	137.488	49.0832	389.6	139.087
	1.3432	0.47818	--	--	87.12	31.0147	137.648	49.0027	390.4	138.982
	1.34848	0.47871	--	--	87.264	30.9787	137.792	48.9162	391.04	138.819
	1.34576	0.4764	--	--	87.408	30.9424	137.952	48.835	391.68	138.655
	1.33344	0.4707	--	--	87.552	30.9059	138.144	48.7648	392.48	138.545
	1.32192	0.46532	--	--	87.728	30.8803	138.336	48.6943	393.28	138.435
	1.31184	0.46046	--	--	87.872	30.8431	138.512	48.6177	393.92	138.266
	1.31936	0.46178	--	--	88.032	30.8112	138.688	48.5408	394.72	138.152
	1.32912	0.46386	--	--	88.176	30.7734	138.864	48.4635	395.52	138.036
	1.34304	0.46738	--	--	88.352	30.7465	139.024	48.3803	396.32	137.919
	1.35008	0.46848	--	--	88.496	30.7081	139.2	48.3024	397.12	137.801
	1.3496	0.46696	--	--	88.672	30.6805	139.376	48.2241	397.92	137.68
	1.34208	0.46302	--	--	88.816	30.6415	139.552	48.1454	398.72	137.558
	1.33584	0.45953	--	--	88.976	30.6077	139.728	48.0664	399.36	137.38
	1.33008	0.45622	--	--	89.152	30.5791	139.904	47.9871	400.16	137.255
	1.33584	0.45686	--	--	89.312	30.5447	140.064	47.9019	400.96	137.128
	1.34272	0.45787	--	--	89.456	30.5045	140.224	47.8164	401.76	137
	1.3528	0.45995	--	--	89.632	30.4749	140.384	47.7306	402.56	136.87
	1.35488	0.4593	--	--	89.792	30.4395	140.528	47.639	403.36	136.739
	1.3472	0.45535	--	--	89.968	30.4092	140.688	47.5525	404.16	136.606
	1.33296	0.44921	--	--	90.128	30.3731	140.88	47.4766	404.96	136.472
	1.32272	0.44443	--	--	90.304	30.3421	141.072	47.4002	405.76	136.335
	1.31968	0.44209	--	--	90.464	30.3054	141.264	47.3234	406.56	136.198
	1.33488	0.44585	--	--	90.624	30.2684	141.44	47.241	407.36	136.058
	1.35152	0.45006	--	--	90.8	30.2364	141.616	47.1581	408.16	135.917
	1.3664	0.45364	--	--	90.976	30.204	141.776	47.0696	409.12	135.828
	--	--	--	--	91.152	30.1713	141.936	46.9808	409.92	135.684
	--	--	--	--	91.328	30.1382	142.096	46.8917	410.72	135.538
	--	--	--	--	91.504	30.1048	142.288	46.8128	411.52	135.39
	--	--	--	--	91.664	30.0658	142.48	46.7334	412.48	135.293
	--	--	--	--	91.84	30.0317	142.672	46.6537	413.28	135.143
	--	--	--	--	92.032	30.0024	142.864	46.5737	414.08	134.99
	--	--	--	--	92.192	29.9624	143.056	46.4932	414.88	134.836
	--	--	--	--	92.384	29.9324	143.232	46.4072	415.84	134.732
	--	--	--	--	92.56	29.8969	143.408	46.3208	416.64	134.575
	--	--	--	--	92.768	29.8713	143.584	46.2341	417.6	134.467
	--	--	--	--	92.928	29.8299	143.776	46.1521	418.4	134.306
	--	--	--	--	93.12	29.7984	143.968	46.0698	419.36	134.195
	--	--	--	--	93.312	29.7665	144.176	45.9921	420.16	134.031
	--	--	--	--	93.488	29.7292	144.368	45.909	421.12	133.916
	--	--	--	--	93.68	29.6966	144.544	45.8205	421.92	133.749
	--	--	--	--	93.888	29.6686	144.736	45.7366	422.88	133.63
	--	--	--	--	94.08	29.6352	144.912	45.6473	423.68	133.459
	--	--	--	--	94.288	29.6064	145.12	45.5677	424.64	133.337
	--	--	--	--	94.512	29.5823	145.328	45.4877	425.6	133.213
	--	--	--	--	94.736	29.5576	145.536	45.4072	426.4	133.037
	--	--	--	--	94.96	29.5326	145.76	45.3314	427.36	132.909
	--	--	--	--	95.184	29.507	145.984	45.255	428.16	132.73
	--	--	--	--	95.392	29.4761	146.192	45.1733	429.12	132.598
	--	--	--	--	95.616	29.4497	146.4	45.0912	429.92	132.415
	--	--	--	--	95.856	29.4278	146.624	45.0136	430.88	132.28
	--	--	--	--	96.08	29.4005	146.848	44.9355	431.84	132.143
	--	--	--	--	96.304	29.3727	147.088	44.8618	432.8	132.004
	--	--	--	--	96.544	29.3494	147.344	44.7926	433.76	131.863
	--	--	--	--	96.784	29.3255	147.6	44.7228	434.56	131.672
	--	--	--	--	97.024	29.3012	147.856	44.6525	435.52	131.527
	--	--	--	--	97.28	29.2813	148.096	44.5769	436.48	131.38
	--	--	--	--	--	--	148.336	44.5008	437.44	131.232
	--	--	--	--	--	--	148.576	44.4242	438.4	131.082
	--	--	--	--	--	--	148.816	44.3472	439.36	130.929
	--	--	--	--	--	--	149.072	44.2744	440.32	130.775
	--	--	--	--	--	--	149.328	44.2011	441.28	130.619
	--	--	--	--	--	--	149.6	44.132	442.24	130.461
	--	--	--	--	--	--	149.856	44.0577	443.2	130.301
	--	--	--	--	--	--	--	--	444.16	130.139
	--	--	--	--	--	--	--	--	445.12	129.975
	--	--	--	--	--	--	--	--	446.08	129.809
	--	--	--	--	--	--	--	--	447.2	129.688
	--	--	--	--	--	--	--	--	448.16	129.518
	--	--	--	--	--	--	--	--	449.12	129.347
	--	--	--	--	--	--	--	--	450.08	129.173
	--	--	--	--	--	--	--	--	451.04	128.997
	--	--	--	--	--	--	--	--	452	128.82
	--	--	--	--	--	--	--	--	452.96	128.641
	--	--	--	--	--	--	--	--	453.92	128.459
	--	--	--	--	--	--	--	--	455.04	128.321
	--	--	--	--	--	--	--	--	456	128.136
	--	--	--	--	--	--	--	--	456.96	127.949
	--	--	--	--	--	--	--	--	457.92	127.76
	--	--	--	--	--	--	--	--	458.88	127.569
	--	--	--	--	--	--	--	--	460	127.42
	--	--	--	--	--	--	--	--	460.96	127.225
	--	--	--	--	--	--	--	--	462.08	127.072
	--	--	--	--	--	--	--	--	463.04	126.873
	--	--	--	--	--	--	--	--	464.16	126.716
	--	--	--	--	--	--	--	--	465.12	126.513
	--	--	--	--	--	--	--	--	466.24	126.351
	--	--	--	--	--	--	--	--	467.2	126.144
	--	--	--	--	--	--	--	--	468.16	125.935
	--	--	--	--	--	--	--	--	469.28	125.767
	--	--	--	--	--	--	--	--	470.24	125.554
	--	--	--	--	--	--	--	--	471.36	125.382
	--	--	--	--	--	--	--	--	472.32	125.165
	--	--	--	--	--	--	--	--	473.28	124.946
	--	--	--	--	--	--	--	--	474.24	124.725
	--	--	--	--	--	--	--	--	475.36	124.544
	--	--	--	--	--	--	--	--	476.32	124.32
	--	--	--	--	--	--	--	--	477.44	124.134
	--	--	--	--	--	--	--	--	478.4	123.906
	--	--	--	--	--	--	--	--	479.52	123.716
	--	--	--	--	--	--	--	--	480.48	123.483
	--	--	--	--	--	--	--	--	481.6	123.29
	--	--	--	--	--	--	--	--	482.56	123.053
	--	--	--	--	--	--	--	--	483.68	122.855
	--	--	--	--	--	--	--	--	484.64	122.614
	--	--	--	--	--	--	--	--	485.76	122.412
	--	--	--	--	--	--	--	--	486.88	122.207
	--	--	--	--	--	--	--	--	487.84	121.96
	--	--	--	--	--	--	--	--	488.96	121.751
	--	--	--	--	--	--	--	--	490.08	121.54
	--	--	--	--	--	--	--	--	491.04	121.287
	--	--	--	--	--	--	--	--	492.16	121.071
	--	--	--	--	--	--	--	--	493.12	120.814
	--	--	--	--	--	--	--	--	494.24	120.595
	--	--	--	--	--	--	--	--	495.36	120.372
	--	--	--	--	--	--	--	--	496.48	120.148
	--	--	--	--	--	--	--	--	497.44	119.883
	--	--	--	--	--	--	--	--	498.56	119.654
	--	--	--	--	--	--	--	--	499.68	119.424
	--	--	--	--	--	--	--	--	500.64	119.152
	--	--	--	--	--	--	--	--	501.76	118.917
	--	--	--	--	--	--	--	--	502.88	118.68
	--	--	--	--	--	--	--	--	504	118.44
	--	--	--	--	--	--	--	--	505.12	118.198
	--	--	--	--	--	--	--	--	506.24	117.954
	--	--	--	--	--	--	--	--	507.36	117.708
	--	--	--	--	--	--	--	--	508.48	117.459
	--	--	--	--	--	--	--	--	509.6	117.208
	--	--	--	--	--	--	--	--	510.72	116.955
	--	--	--	--	--	--	--	--	511.84	116.7
	--	--	--	--	--	--	--	--	512.96	116.442
	--	--	--	--	--	--	--	--	514.24	116.218
	--	--	--	--	--	--	--	--	515.36	115.956
	--	--	--	--	--	--	--	--	516.48	115.692
	--	--	--	--	--	--	--	--	517.6	115.425
	--	--	--	--	--	--	--	--	518.72	115.156
	--	--	--	--	--	--	--	--	520	114.92
	--	--	--	--	--	--	--	--	521.12	114.646
	--	--	--	--	--	--	--	--	522.4	114.406
	--	--	--	--	--	--	--	--	523.52	114.127
	--	--	--	--	--	--	--	--	524.8	113.882
	--	--	--	--	--	--	--	--	525.92	113.599
	--	--	--	--	--	--	--	--	527.2	113.348
	--	--	--	--	--	--	--	--	528.32	113.06
	--	--	--	--	--	--	--	--	529.6	112.805
	--	--	--	--	--	--	--	--	530.88	112.547
	--	--	--	--	--	--	--	--	532.16	112.286
	--	--	--	--	--	--	--	--	533.44	112.022
	--	--	--	--	--	--	--	--	534.72	111.756
	--	--	--	--	--	--	--	--	535.84	111.455
	--	--	--	--	--	--	--	--	537.12	111.184
	--	--	--	--	--	--	--	--	538.4	110.91
	--	--	--	--	--	--	--	--	539.84	110.667
	--	--	--	--	--	--	--	--	541.12	110.388
	--	--	--	--	--	--	--	--	542.4	110.107
	--	--	--	--	--	--	--	--	543.68	109.823
	--	--	--	--	--	--	--	--	545.12	109.569
	--	--	--	--	--	--	--	--	546.4	109.28
	--	--	--	--	--	--	--	--	547.68	108.988
	--	--	--	--	--	--	--	--	549.12	108.726
	--	--	--	--	--	--	--	--	550.56	108.46
	--	--	--	--	--	--	--	--	551.84	108.161
	--	--	--	--	--	--	--	--	553.28	107.89
	--	--	--	--	--	--	--	--	554.72	107.616
	--	--	--	--	--	--	--	--	556.16	107.339
	--	--	--	--	--	--	--	--	557.6	107.059
	--	--	--	--	--	--	--	--	559.04	106.777
	--	--	--	--	--	--	--	--	560.48	106.491
	--	--	--	--	--	--	--	--	561.92	106.203
	--	--	--	--	--	--	--	--	563.52	105.942
	--	--	--	--	--	--	--	--	564.96	105.648
	--	--	--	--	--	--	--	--	566.56	105.38
	--	--	--	--	--	--	--	--	568.16	105.11
	--	--	--	--	--	--	--	--	569.6	104.806
	--	--	--	--	--	--	--	--	571.2	104.53
	--	--	--	--	--	--	--	--	572.8	104.25
	--	--	--	--	--	--	--	--	574.4	103.966
	--	--	--	--	--	--	--	--	576	103.68
	--	--	--	--	--	--	--	--	577.6	103.39
	--	--	--	--	--	--	--	--	579.36	103.126
	--	--	--	--	--	--	--	--	580.96	102.83
	--	--	--	--	--	--	--	--	582.72	102.559
	--	--	--	--	--	--	--	--	584.48	102.284
	--	--	--	--	--	--	--	--	586.08	101.978
	--	--	--	--	--	--	--	--	587.84	101.696
	--	--	--	--	--	--	--	--	589.6	101.411
	--	--	--	--	--	--	--	--	591.36	101.123
	--	--	--	--	--	--	--	--	593.28	100.858
	--	--	--	--	--	--	--	--	595.04	100.562
	--	--	--	--	--	--	--	--	596.96	100.289
	--	--	--	--	--	--	--	--	598.72	99.9862
	--	--	--	--	--	--	--	--	600.64	99.7062

## Sheet: Fig. 5a
Voltage (mV)										Fig. 5a	Current density (mA/m2)
	CLS microbial consortium_light			CS microbial consortium_light			CLS microbial consortium_dark					CLS microbial consortium_light			CS microbial consortium_light			CLS microbial consortium_dark
Time/h	1	2	3	1	2	3	1	2	3		Time/h	1	2	3	1	2	3	1	2	3
0	27	22.1	17.3	12.5	16.3	14.3	14.6	16.5	12.6		0	21.6	17.68	13.84	10	13.04	11.44	11.68	13.2	10.08
12	155.3	149.3	143.5	107.4	115.2	111.2	100.3	106.2	94.5		12	124.24	119.44	114.8	85.92	92.16	88.96	80.24	84.96	75.6
18	185.9	179	172.2	124.7	130.4	127.5	120.1	124	116.2		18	148.72	143.2	137.76	99.76	104.32	102	96.08	99.2	92.96
24	203.3	195.4	187.4	125.5	133.4	129.5	118.5	121.4	115.7		24	162.64	156.32	149.92	100.4	106.72	103.6	94.8	97.12	92.56
36	225.6	220.7	215.9	120.6	130.4	125.5	112.1	119.1	105.3		36	180.48	176.56	172.72	96.48	104.32	100.4	89.68	95.28	84.24
42	236.2	229.3	222.5	121.3	127	124.1	110.4	118.3	102.6		42	188.96	183.44	178	97.04	101.6	99.28	88.32	94.64	82.08
48	243.4	235.4	227.6	113.5	125.4	119.5	104.1	110	98.3		48	194.72	188.32	182.08	90.8	100.32	95.6	83.28	88	78.64
60	256.3	248.4	240.6	105.8	119.5	112.6	92.9	98.8	87.1		60	205.04	198.72	192.48	84.64	95.6	90.08	74.32	79.04	69.68
66	257.8	248.9	239.9	102.5	118.4	110.3	89.7	96.7	81.9		66	206.24	199.12	191.92	82	94.72	88.24	71.76	77.36	65.52
72	257.5	250.6	243.8	97.7	115.4	106.5	85.6	90.5	80.8		72	206	200.48	195.04	78.16	92.32	85.2	68.48	72.4	64.64
84	264.7	258.8	253.1	95.6	107.4	101.5	78.3	85.2	71.5		84	211.76	207.04	202.48	76.48	85.92	81.2	62.64	68.16	57.2
90	265.4	260.5	255.7	92.5	104.2	98.3	75.5	81.4	69.5		90	212.32	208.4	204.56	74	83.36	78.64	60.4	65.12	55.6
96	267.4	261.4	255.6	92.3	104.1	98.1	72.3	78.2	66.5		96	213.92	209.12	204.48	73.84	83.28	78.48	57.84	62.56	53.2
108	273.2	265.3	257.5	86.6	104.3	95.4	60.5	69.4	51.5		108	218.56	212.24	206	69.28	83.44	76.32	48.4	55.52	41.2
114	274.3	265.4	256.4	77.2	89.1	83.2	52.2	60.1	44.4		114	219.44	212.32	205.12	61.76	71.28	66.56	41.76	48.08	35.52
120	274.4	266.5	258.7	74.6	86.3	80.4	50.8	55.8	46		120	219.52	213.2	206.96	59.68	69.04	64.32	40.64	44.64	36.8
132	274.7	267.8	261.1	65.7	75.2	70.5	46.6	48.5	44.8		132	219.76	214.24	208.88	52.56	60.16	56.4	37.28	38.8	35.84
138	277.8	268.9	260.1	62.7	74.4	68.5	45.2	49.1	41.4		138	222.24	215.12	208.08	50.16	59.52	54.8	36.16	39.28	33.12
144	278.2	269.2	260.4	61.7	71.6	66.6	44.2	47.1	41.4		144	222.56	215.36	208.32	49.36	57.28	53.28	35.36	37.68	33.12
156	275.4	266.3	257.5	62.4	66.1	64.2	46.2	49	43.4		156	220.32	213.04	206	49.92	52.88	51.36	36.96	39.2	34.72
162	273.4	264.5	255.7	56.6	64.3	60.4	42.3	46.2	38.5		162	218.72	211.6	204.56	45.28	51.44	48.32	33.84	36.96	30.8
168	273.8	263.9	254	55	60.8	57.8	40.1	43	37.3		168	219.04	211.12	203.2	44	48.64	46.24	32.08	34.4	29.84
180	271	262.1	253.3	51.4	57.1	54.2	39.2	43.1	35.2		180	216.8	209.68	202.64	41.12	45.68	43.36	31.36	34.48	28.16
186	267.4	258.3	249.5	41.3	49.2	45.3	40.3	42.2	38.5		186	213.92	206.64	199.6	33.04	39.36	36.24	32.24	33.76	30.8
192	263.1	255.2	247.4	35	40.7	37.8	39.2	41.1	37.4		192	210.48	204.16	197.92	28	32.56	30.24	31.36	32.88	29.92
204	254.7	247.8	239.8	29.4	37.3	33.2	35.2	38.2	32.4		204	203.76	198.24	191.84	23.52	29.84	26.56	28.16	30.56	25.92
210	248.4	242.5	236.7	33.5	37.2	35.3	33.5	38.4	28.7		210	198.72	194	189.36	26.8	29.76	28.24	26.8	30.72	22.96
216	247.4	239.5	231.7	33.4	37.3	35.4	36.5	41.4	31.7		216	197.92	191.6	185.36	26.72	29.84	28.32	29.2	33.12	25.36
228	241.4	232.4	223.6	33.5	39.4	36.5	33.5	39.4	27.7		228	193.12	185.92	178.88	26.8	31.52	29.2	26.8	31.52	22.16
234	235.2	226.3	217.5	28.4	38.1	33.2	32.1	35	29.3		234	188.16	181.04	174	22.72	30.48	26.56	25.68	28	23.44
240	231.4	220.5	209.5	27.8	37.5	32.6	30.2	31.9	28.4		240	185.12	176.4	167.6	22.24	30	26.08	24.16	25.52	22.72
252	217.4	209.5	201.7	26.8	38	32.6	26.8	32.7	21		252	173.92	167.6	161.36	21.44	30.4	26.08	21.44	26.16	16.8
258	204.3	197.3	190.5	30	35.7	32.8	22.6	23.5	21.7		258	163.44	157.84	152.4	24	28.56	26.24	18.08	18.8	17.36
264	199.3	188.4	177.6	27.5	31.2	29.3	25.3	29.2	21.5		264	159.44	150.72	142.08	22	24.96	23.44	20.24	23.36	17.2
276	184.5	172.4	160.5	23.6	35.2	29.4	25.6	29.7	21.8		276	147.6	137.92	128.4	18.88	28.16	23.52	20.48	23.76	17.44
282	170.4	163.5	156.7	27.7	29.6	28.7	26.8	28.7	25		282	136.32	130.8	125.36	22.16	23.68	22.96	21.44	22.96	20
288	165.6	156.6	147.8	25.5	33.2	29.3	27.3	30.2	24.3		288	132.48	125.28	118.24	20.4	26.56	23.44	21.84	24.16	19.44

## Sheet: Fig. 5b
Voltage (mV)										Fig. 5b	Power density (mW/m2)
	CLS microbial consortium_light			CS microbial consortium_light			CLS microbial consortium_dark					CLS microbial consortium_light			CS microbial consortium_light			CLS microbial consortium_dark
Time/h	1	2	3	1	2	3	1	2	3		Time/h	1	2	3	1	2	3	1	2	3
0	27	22.1	17.3	12.5	16.3	14.3	14.6	16.5	12.6		0	0.5832	0.390728	0.239432	0.125	0.212552	0.163592	0.170528	0.2178	0.127008
12	155.3	149.3	143.5	107.4	115.2	111.2	100.3	106.2	94.5		12	19.2945	17.8324	16.4738	9.22781	10.6168	9.89235	8.04807	9.02275	7.1442
18	185.9	179	172.2	124.7	130.4	127.5	120.1	124	116.2		18	27.647	25.6328	23.7223	12.4401	13.6033	13.005	11.5392	12.3008	10.802
24	203.3	195.4	187.4	125.5	133.4	129.5	118.5	121.4	115.7		24	33.0647	30.5449	28.095	12.6002	14.2364	13.4162	11.2338	11.7904	10.7092
36	225.6	220.7	215.9	120.6	130.4	125.5	112.1	119.1	105.3		36	40.7163	38.9668	37.2902	11.6355	13.6033	12.6002	10.0531	11.3478	8.87047
42	236.2	229.3	222.5	121.3	127	124.1	110.4	118.3	102.6		42	44.6324	42.0628	39.605	11.771	12.9032	12.3206	9.75053	11.1959	8.42141
48	243.4	235.4	227.6	113.5	125.4	119.5	104.1	110	98.3		48	47.3948	44.3305	41.4414	10.3058	12.5801	11.4242	8.66945	9.68	7.73031
60	256.3	248.4	240.6	105.8	119.5	112.6	92.9	98.8	87.1		60	52.5518	49.362	46.3107	8.95491	11.4242	10.143	6.90433	7.80915	6.06913
66	257.8	248.9	239.9	102.5	118.4	110.3	89.7	96.7	81.9		66	53.1687	49.561	46.0416	8.405	11.2148	9.73287	6.43687	7.48071	5.36609
72	257.5	250.6	243.8	97.7	115.4	106.5	85.6	90.5	80.8		72	53.045	50.2403	47.5508	7.63623	10.6537	9.0738	5.86189	6.5522	5.22291
84	264.7	258.8	253.1	95.6	107.4	101.5	78.3	85.2	71.5		84	56.0529	53.582	51.2477	7.31149	9.22781	8.2418	4.90471	5.80723	4.0898
90	265.4	260.5	255.7	92.5	104.2	98.3	75.5	81.4	69.5		90	56.3497	54.2882	52.306	6.845	8.68611	7.73031	4.5602	5.30077	3.8642
96	267.4	261.4	255.6	92.3	104.1	98.1	72.3	78.2	66.5		96	57.2022	54.664	52.2651	6.81543	8.66945	7.69889	4.18183	4.89219	3.5378
108	273.2	265.3	257.5	86.6	104.3	95.4	60.5	69.4	51.5		108	59.7106	56.3073	53.045	5.99965	8.70279	7.28093	2.9282	3.85309	2.1218
114	274.3	265.4	256.4	77.2	89.1	83.2	52.2	60.1	44.4		114	60.1924	56.3497	52.5928	4.76787	6.35105	5.53779	2.17987	2.88961	1.57709
120	274.4	266.5	258.7	74.6	86.3	80.4	50.8	55.8	46		120	60.2363	56.8178	53.5406	4.45213	5.95815	5.17133	2.06451	2.49091	1.6928
132	274.7	267.8	261.1	65.7	75.2	70.5	46.6	48.5	44.8		132	60.3681	57.3735	54.5386	3.45319	4.52403	3.9762	1.73725	1.8818	1.60563
138	277.8	268.9	260.1	62.7	74.4	68.5	45.2	49.1	41.4		138	61.7383	57.8458	54.1216	3.14503	4.42829	3.7538	1.63443	1.92865	1.37117
144	278.2	269.2	260.4	61.7	71.6	66.6	44.2	47.1	41.4		144	61.9162	57.9749	54.2465	3.04551	4.10125	3.54845	1.56291	1.77473	1.37117
156	275.4	266.3	257.5	62.4	66.1	64.2	46.2	49	43.4		156	60.6761	56.7326	53.045	3.11501	3.49537	3.29731	1.70755	1.9208	1.50685
162	273.4	264.5	255.7	56.6	64.3	60.4	42.3	46.2	38.5		162	59.798	55.9682	52.306	2.56285	3.30759	2.91853	1.43143	1.70755	1.1858
168	273.8	263.9	254	55	60.8	57.8	40.1	43	37.3		168	59.9732	55.7146	51.6128	2.42	2.95731	2.67267	1.28641	1.4792	1.11303
180	271	262.1	253.3	51.4	57.1	54.2	39.2	43.1	35.2		180	58.7528	54.9571	51.3287	2.11357	2.60833	2.35011	1.22931	1.48609	0.991232
186	267.4	258.3	249.5	41.3	49.2	45.3	40.3	42.2	38.5		186	57.2022	53.3751	49.8002	1.36455	1.93651	1.64167	1.29927	1.42467	1.1858
192	263.1	255.2	247.4	35	40.7	37.8	39.2	41.1	37.4		192	55.3773	52.1016	48.9654	0.98	1.32519	1.14307	1.22931	1.35137	1.11901
204	254.7	247.8	239.8	29.4	37.3	33.2	35.2	38.2	32.4		204	51.8977	49.1239	46.0032	0.691488	1.11303	0.881792	0.991232	1.16739	0.839808
210	248.4	242.5	236.7	33.5	37.2	35.3	33.5	38.4	28.7		210	49.362	47.045	44.8215	0.8978	1.10707	0.996872	0.8978	1.17965	0.658952
216	247.4	239.5	231.7	33.4	37.3	35.4	36.5	41.4	31.7		216	48.9654	45.8882	42.9479	0.892448	1.11303	1.00253	1.0658	1.37117	0.803912
228	241.4	232.4	223.6	33.5	39.4	36.5	33.5	39.4	27.7		228	46.6192	43.2078	39.9976	0.8978	1.24189	1.0658	0.8978	1.24189	0.613832
234	235.2	226.3	217.5	28.4	38.1	33.2	32.1	35	29.3		234	44.2552	40.9694	37.845	0.645248	1.16129	0.881792	0.824328	0.98	0.686792
240	231.4	220.5	209.5	27.8	37.5	32.6	30.2	31.9	28.4		240	42.8368	38.8962	35.1122	0.618272	1.125	0.850208	0.729632	0.814088	0.645248
252	217.4	209.5	201.7	26.8	38	32.6	26.8	32.7	21		252	37.8102	35.1122	32.5463	0.574592	1.1552	0.850208	0.574592	0.855432	0.3528
258	204.3	197.3	190.5	30	35.7	32.8	22.6	23.5	21.7		258	33.3908	31.1418	29.0322	0.72	1.01959	0.860672	0.408608	0.4418	0.376712
264	199.3	188.4	177.6	27.5	31.2	29.3	25.3	29.2	21.5		264	31.7764	28.3956	25.2334	0.605	0.778752	0.686792	0.512072	0.682112	0.3698
276	184.5	172.4	160.5	23.6	35.2	29.4	25.6	29.7	21.8		276	27.2322	23.7774	20.6082	0.445568	0.991232	0.691488	0.524288	0.705672	0.380192
282	170.4	163.5	156.7	27.7	29.6	28.7	26.8	28.7	25		282	23.2289	21.3858	19.6439	0.613832	0.700928	0.658952	0.574592	0.658952	0.5
288	165.6	156.6	147.8	25.5	33.2	29.3	27.3	30.2	24.3		288	21.9387	19.6188	17.4759	0.5202	0.881792	0.686792	0.596232	0.729632	0.472392

[truncated: 31 more sheets: Fig. 6, Fig. 7, Supplementary Fig. 1a, Supplementary Fig. 1b, Supplementary Fig. 2a, Supplementary Fig. 2b, Supplementary Fig. 2c, Supplementary Fig. 3, Supplementary Fig. 4a, Supplementary Fig. 4b, Supplementary Fig. 5a, Supplementary Fig. 5b, Supplementary Fig. 5c, Supplementary Fig. 5d, Supplementary Fig. 6a, Supplementary Fig. 6b, Supplementary Fig. 7a, Supplementary Fig. 7b, Supplementary Fig. 7c, Supplementary Fig. 7d …]
